# Supplementary material for: Notes on Trochila (Ascomycota, Leotiomycetes), with new species and combinations
Source: MycoKeys. 2021 Feb 11;78:21–47. doi: 10.3897/mycokeys.78.62046 (PMC9849072; doi:10.3897/mycokeys.78.62046)
Supplement: XML Treatment for Trochila bostonensis [file mycokeys.78.62046-treatment1.xml]

<!DOCTYPE tp:taxon-treatment
  PUBLIC "-//TaxonX//DTD Taxonomic Treatment Publishing DTD v0 20100105//EN" "tax-treatment-NSO.dtd">
<tp:taxon-treatment xmlns:tp="http://www.plazi.org/taxpub"><tp:treatment-meta><kwd-group><label>Taxon classification</label><kwd>
                  <named-content content-type="kingdom">Fungi</named-content>
                </kwd><kwd>
                  <named-content content-type="order">Helotiales</named-content>
                </kwd><kwd>
                  <named-content content-type="family">Hemiphacidiaceae</named-content>
                </kwd></kwd-group><mixed-citation publication-type="journal"><person-group><name><surname>Gómez-Zapata</surname><given-names>Paula Andrea</given-names></name><name><surname>Haelewaters</surname><given-names>Danny</given-names></name><name><surname>Quijada</surname><given-names>Luis</given-names></name><name><surname>Pfister</surname><given-names>Donald H.</given-names></name><name><surname>Aime</surname><given-names>M. Catherine</given-names></name></person-group><article-title>Notes on <italic><tp:taxon-name><tp:taxon-name-part taxon-name-part-type="genus" reg="Trochila">Trochila</tp:taxon-name-part></tp:taxon-name></italic> (<tp:taxon-name><tp:taxon-name-part taxon-name-part-type="phylum">Ascomycota</tp:taxon-name-part></tp:taxon-name>, <tp:taxon-name><tp:taxon-name-part taxon-name-part-type="class">Leotiomycetes</tp:taxon-name-part></tp:taxon-name>), with new species and combinations</article-title><source>MycoKeys</source><day>11</day><month>02</month><year>2021</year><volume>78</volume><fpage>21</fpage><lpage>47</lpage><pub-id pub-id-type="doi">10.3897/mycokeys.78.62046</pub-id></mixed-citation></tp:treatment-meta><tp:nomenclature><tp:taxon-name>
                <object-id xmlns:xlink="http://www.w3.org/1999/xlink" content-type="arpha" xlink:type="simple">4232C876-D709-5ED4-98F9-D14700E2FD87</object-id>
                <tp:taxon-name-part taxon-name-part-type="genus" reg="Trochila">Trochila</tp:taxon-name-part>
                <tp:taxon-name-part taxon-name-part-type="species" reg="bostonensis">bostonensis</tp:taxon-name-part>
                <object-id xmlns:xlink="http://www.w3.org/1999/xlink" content-type="mycobank" xlink:type="simple">836582</object-id>
              </tp:taxon-name><tp:taxon-authority>Quijada &amp; Haelew</tp:taxon-authority><tp:taxon-status xmlns:xlink="http://www.w3.org/1999/xlink" xlink:type="simple">sp. nov.</tp:taxon-status><xref ref-type="fig" rid="F3">Fig. 3</xref></tp:nomenclature><tp:treatment-sec sec-type="diagnosis" id="SECID0EJJDI"><title>Diagnosis.</title><p>Differs from <italic><tp:taxon-name><tp:taxon-name-part taxon-name-part-type="genus" reg="Trochila">Trochila</tp:taxon-name-part><tp:taxon-name-part taxon-name-part-type="species" reg="craterium">craterium</tp:taxon-name-part></tp:taxon-name></italic> and <italic><tp:taxon-name><tp:taxon-name-part taxon-name-part-type="genus" reg="Trochila">T.</tp:taxon-name-part><tp:taxon-name-part taxon-name-part-type="species" reg="laurocerasi">laurocerasi</tp:taxon-name-part></tp:taxon-name></italic> in its host (<tp:taxon-name><tp:taxon-name-part taxon-name-part-type="family">Apocynaceae</tp:taxon-name-part></tp:taxon-name>), sizes of asci (57–65.5 × 5–6 µm) and ascospores (6.2–7.2 × 2.6–2.8 µm), and the inamyloidity of its ascus apex.</p><fig id="F3" position="float" orientation="portrait"><object-id xmlns:xlink="http://www.w3.org/1999/xlink" content-type="doi" xlink:type="simple">10.3897/mycokeys.78.62046.figure3</object-id><object-id xmlns:xlink="http://www.w3.org/1999/xlink" content-type="zenodo_dep_id" xlink:type="simple">4550116</object-id><object-id xmlns:xlink="http://www.w3.org/1999/xlink" content-type="arpha" xlink:type="simple">78B43884-8803-5B81-B878-F78138CE767E</object-id><label>Figure 3.</label><caption><p>Morphological features of <italic><tp:taxon-name><tp:taxon-name-part taxon-name-part-type="genus" reg="Trochila">Trochila</tp:taxon-name-part><tp:taxon-name-part taxon-name-part-type="species" reg="bostonensis">bostonensis</tp:taxon-name-part></tp:taxon-name></italic> (holotype collection FH:<abbrev xmlns:xlink="http://www.w3.org/1999/xlink" xlink:title="Boston Harbor Islands" id="ABBRID0E4KDI" xlink:type="simple">BHI</abbrev>-F0974) <bold>a1–3, a5</bold> fresh apothecia <bold>a4</bold> dried apothecia <bold>b1</bold> excipular tissues in median section <bold>b2</bold> cells at the base <bold>b3</bold> cells at the upper and lower flank <bold>c1, c2</bold> paraphyses <bold>d1, d2</bold> asci <bold>d3</bold> ascus pore with inamyloid reaction <bold>d4</bold> crozier at ascus base <bold>e1–e6</bold> ascospores. Mounted in: Congo Red (<bold>c2, d2, d4, e3, e5</bold>), H<sub>2</sub>O (<bold>b1–b3, c1, d1, e1, e2</bold>), <abbrev xmlns:xlink="http://www.w3.org/1999/xlink" xlink:title="potassium hydroxide" id="ABBRID0E2LDI" xlink:type="simple">KOH</abbrev> (<bold>e4</bold>), <abbrev xmlns:xlink="http://www.w3.org/1999/xlink" content-type="institution" xlink:title="Melzer’s reagent" id="ABBRID0ECMDI" xlink:type="simple">MLZ</abbrev> (<bold>d3, e6</bold>). Scale bars: 500 µm (<bold>a1–a5</bold>); 50 µm (<bold>b1</bold>); 10 µm (<bold>b1, b2, c1, c2, d1–d4, e1–e6</bold>).</p></caption><graphic xmlns:xlink="http://www.w3.org/1999/xlink" xlink:href="mycokeys-78-021-g003.jpg" position="float" orientation="portrait" xlink:type="simple" id="oo_507852.jpg"><uri content-type="original_file" xlink:type="simple">https://binary.pensoft.net/fig/507852</uri></graphic></fig></tp:treatment-sec><tp:treatment-sec sec-type="material" id="SECID0EUMDI"><title>Type.</title><p><bold><italic>Holotype</italic></bold>: USA, Massachusetts, Boston Harbor Islands National Recreation Area, Plymouth County, Great Brewster Island, <named-content xmlns:xlink="http://www.w3.org/1999/xlink" content-type="dwc:verbatimCoordinates" xlink:type="simple"><named-content content-type="geo-json" specific-use="{&#34;type&#34;:&#34;Point&#34;,&#34;coordinates&#34;:[-70.897767,42.331072]}" id="NCID0ECNDI" xlink:type="simple">42.3310722°N, 70.8977667°W</named-content></named-content>, alt. 10 m a.s.l., 16 Oct 2017, <italic>leg.</italic> D. Haelewaters, J.K. Mitchell &amp; L. Quijada, on hollow dead stem of <italic><tp:taxon-name><tp:taxon-name-part taxon-name-part-type="genus" reg="Asclepias">Asclepias</tp:taxon-name-part><tp:taxon-name-part taxon-name-part-type="species" reg="syriaca">syriaca</tp:taxon-name-part></tp:taxon-name></italic> (<tp:taxon-name><tp:taxon-name-part taxon-name-part-type="order">Gentianales</tp:taxon-name-part></tp:taxon-name>, <tp:taxon-name><tp:taxon-name-part taxon-name-part-type="family">Apocynaceae</tp:taxon-name-part></tp:taxon-name>), FH:<abbrev xmlns:xlink="http://www.w3.org/1999/xlink" xlink:title="Boston Harbor Islands" id="ABBRID0E5NDI" xlink:type="simple">BHI</abbrev>-F0974. Ex-holotype sequences: isolates <abbrev xmlns:xlink="http://www.w3.org/1999/xlink" xlink:title="Boston Harbor Islands" id="ABBRID0ECODI" xlink:type="simple">BHI</abbrev>-F0974a (1 apothecium, <abbrev xmlns:xlink="http://www.w3.org/1999/xlink" content-type="institution" xlink:title="small ribosomal subunits" id="ABBRID0EGODI" xlink:type="simple">SSU</abbrev>: <ext-link xmlns:xlink="http://www.w3.org/1999/xlink" ext-link-type="gen" xlink:href="MT873949" xlink:type="simple">MT873949</ext-link>, <abbrev xmlns:xlink="http://www.w3.org/1999/xlink" content-type="institution" xlink:title="internal transcribed spacer" id="ABBRID0ENODI" xlink:type="simple">ITS</abbrev>: <ext-link xmlns:xlink="http://www.w3.org/1999/xlink" ext-link-type="gen" xlink:href="MT873947" xlink:type="simple">MT873947</ext-link>, <abbrev xmlns:xlink="http://www.w3.org/1999/xlink" content-type="institution" xlink:title="large ribosomal subunits" id="ABBRID0EUODI" xlink:type="simple">LSU</abbrev>: <ext-link xmlns:xlink="http://www.w3.org/1999/xlink" ext-link-type="gen" xlink:href="MT873952" xlink:type="simple">MT873952</ext-link>, <italic><abbrev xmlns:xlink="http://www.w3.org/1999/xlink" content-type="institution" xlink:title="RNA polymerase II second largest subunit" id="ABBRID0E3ODI" xlink:type="simple">rpb2</abbrev></italic>: <ext-link xmlns:xlink="http://www.w3.org/1999/xlink" ext-link-type="gen" xlink:href="MT861181" xlink:type="simple">MT861181</ext-link>, <italic><abbrev xmlns:xlink="http://www.w3.org/1999/xlink" content-type="institution" xlink:title="translation elongation factor 1-α" id="ABBRID0EEPDI" xlink:type="simple">tef1</abbrev></italic>: <ext-link xmlns:xlink="http://www.w3.org/1999/xlink" ext-link-type="gen" xlink:href="MT861183" xlink:type="simple">MT861183</ext-link>) and <abbrev xmlns:xlink="http://www.w3.org/1999/xlink" xlink:title="Boston Harbor Islands" id="ABBRID0ELPDI" xlink:type="simple">BHI</abbrev>-F0974b (1 apothecium, <abbrev xmlns:xlink="http://www.w3.org/1999/xlink" content-type="institution" xlink:title="small ribosomal subunits" id="ABBRID0EPPDI" xlink:type="simple">SSU</abbrev>: <ext-link xmlns:xlink="http://www.w3.org/1999/xlink" ext-link-type="gen" xlink:href="MT873950" xlink:type="simple">MT873950</ext-link>, <abbrev xmlns:xlink="http://www.w3.org/1999/xlink" content-type="institution" xlink:title="internal transcribed spacer" id="ABBRID0EWPDI" xlink:type="simple">ITS</abbrev>: <ext-link xmlns:xlink="http://www.w3.org/1999/xlink" ext-link-type="gen" xlink:href="MT873948" xlink:type="simple">MT873948</ext-link>, <abbrev xmlns:xlink="http://www.w3.org/1999/xlink" content-type="institution" xlink:title="large ribosomal subunits" id="ABBRID0E4PDI" xlink:type="simple">LSU</abbrev>: <ext-link xmlns:xlink="http://www.w3.org/1999/xlink" ext-link-type="gen" xlink:href="MT873953" xlink:type="simple">MT873953</ext-link>, <italic><abbrev xmlns:xlink="http://www.w3.org/1999/xlink" content-type="institution" xlink:title="RNA polymerase II second largest subunit" id="ABBRID0EFQDI" xlink:type="simple">rpb2</abbrev></italic>: <ext-link xmlns:xlink="http://www.w3.org/1999/xlink" ext-link-type="gen" xlink:href="MT861182" xlink:type="simple">MT861182</ext-link>, <italic><abbrev xmlns:xlink="http://www.w3.org/1999/xlink" content-type="institution" xlink:title="translation elongation factor 1-α" id="ABBRID0ENQDI" xlink:type="simple">tef1</abbrev></italic>: <ext-link xmlns:xlink="http://www.w3.org/1999/xlink" ext-link-type="gen" xlink:href="MT861184" xlink:type="simple">MT861184</ext-link>).</p></tp:treatment-sec><tp:treatment-sec sec-type="etymology" id="SECID0EUQDI"><title>Etymology.</title><p><italic><tp:taxon-name><tp:taxon-name-part taxon-name-part-type="genus" reg="Trochila"/><tp:taxon-name-part taxon-name-part-type="species" reg="bostonensis">bostonensis</tp:taxon-name-part></tp:taxon-name></italic> – referring to Boston, Massachusetts, the locality of the type collection.</p></tp:treatment-sec><tp:treatment-sec sec-type="description" id="SECID0EERDI"><title>Description.</title><p><italic>Apothecia</italic> erumpent singly or in groups of 2–3, protruding from the bark by lifting and rolling outward the host periderm, sessile on a broad base, closed and barely visible when dry, rehydrated 0.4–1.1 mm diam., 0.1–0.2 mm thick; mature flat to slightly cupulate, dark grayish red brown (47.D.gy.r.Br) to black (267.Black). Margin toothed and lighter than the disc, apothecia star-shaped, with 3–6 teeth of 0.1–0.3 mm in length, each tooth deep yellowish brown (75.deepyBr). <italic>Asci</italic> *(46.5–)55.5–66.5(–73) × (5.5–)6.0–6.5(–7.0) µm, †(50.5–)57–65.5(–66) × (4.5–)5.0–6.0 µm, 8-spored, cylindrical, pars sporifera *30–52 µm; apex rounded to subconical, inamyloid (<abbrev xmlns:xlink="http://www.w3.org/1999/xlink" content-type="institution" xlink:title="Lugol’s solution" id="ABBRID0EORDI" xlink:type="simple">IKI</abbrev>, <abbrev xmlns:xlink="http://www.w3.org/1999/xlink" xlink:title="potassium hydroxide" id="ABBRID0ETRDI" xlink:type="simple">KOH</abbrev>-pretreated or not), slightly thick-walled at apex, lateral walls thin; base slightly tapered and arising from croziers. <italic>Ascospores</italic> *(6.3–)6.7–7.7(–8.6) × 2.7–3.4 µm, †(5.8–)6.2–7.2 × 2.6–2.8 µm, ellipsoid-cuneate, inequilateral, ends rounded or subacute, aseptate, hyaline, smooth, thick-walled, oligoguttulate, containing 2–5 grayish yellow (90.gy.Y) oil drops (<abbrev xmlns:xlink="http://www.w3.org/1999/xlink" content-type="institution" xlink:title="lipid bodies" id="ABBRID0E1RDI" xlink:type="simple">LBs</abbrev>), 1–2.4 µm diam., <abbrev xmlns:xlink="http://www.w3.org/1999/xlink" content-type="institution" xlink:title="oil content index" id="ABBRID0E6RDI" xlink:type="simple">OCI</abbrev> = (45–)60–75(–90)%. <italic>Paraphyses</italic> slightly to medium clavate, terminal cell *(17.5–)18–23(–29.5) × 3–4 µm, secondary cells *(8–)9–10(–11) × 2.5–3 µm, lower cells *(7.5–)8.5–10.5(–11.5) × 2.5–3 µm, unbranched, thin-walled, smooth, with one or several cylindric to globose refractive drops (<abbrev xmlns:xlink="http://www.w3.org/1999/xlink" content-type="institution" xlink:title="refractive vacuolar bodies" id="ABBRID0EGSDI" xlink:type="simple">VBs</abbrev>, not present after <abbrev xmlns:xlink="http://www.w3.org/1999/xlink" xlink:title="potassium hydroxide" id="ABBRID0ELSDI" xlink:type="simple">KOH</abbrev>-pretreated), *3.5–14 × 2–3.5 µm. <italic>Medullary excipulum</italic> 17.5–54 µm thick, grey yellowish brown (80.gy.yBr), upper part of <italic>textura porrecta</italic>, lower part dense <italic>textura intricata</italic>, cells with tiny globose deep yellow (85.deepY) refractive drops (<abbrev xmlns:xlink="http://www.w3.org/1999/xlink" content-type="institution" xlink:title="refractive vacuolar bodies" id="ABBRID0EWSDI" xlink:type="simple">VBs</abbrev>). <italic>Ectal excipulum</italic> of thin-walled <italic>textura globulosa</italic>–<italic>angularis</italic> at base and lower flanks, dark yellowish brown (78.d.yBr) to dark brown (59.d.Br), (40–)55–78 µm thick, cells *(7.0–)9.5–13(–15.5) × (3.0–)5.0–8.5(–10) µm; at upper flanks and margin of <italic>textura prismatica</italic>, 30–40 µm thick, cells *(5.5–)6.5–7.5(–8.5) × 2.5–3.5 µm, entirely without drops and slightly gelatinized, cells slightly thick-walled with irregular patches of dark brown exudates in areas of mutual contact, cortical cells in flanks covered by amorphous refractive deep yellow (88.d.Y) granular exudates, at margin some cells protruding like short hairs (*6.5–14 × 2.5–3.5 µm). <italic>Asexual state</italic> unknown.</p></tp:treatment-sec><tp:treatment-sec sec-type="notes" id="SECID0EFTDI"><title>Notes.</title><p><italic><tp:taxon-name><tp:taxon-name-part taxon-name-part-type="genus" reg="Trochila">Trochila</tp:taxon-name-part><tp:taxon-name-part taxon-name-part-type="species" reg="bostonensis">bostonensis</tp:taxon-name-part></tp:taxon-name></italic> is the only species of the genus found on a member of <tp:taxon-name><tp:taxon-name-part taxon-name-part-type="family">Apocynaceae</tp:taxon-name-part></tp:taxon-name> (Table <xref ref-type="table" rid="T2">2</xref>). It was growing in the outer layer of a dead stem of <italic><tp:taxon-name><tp:taxon-name-part taxon-name-part-type="genus" reg="Asclepias">Asclepias</tp:taxon-name-part><tp:taxon-name-part taxon-name-part-type="species" reg="syriaca">syriaca</tp:taxon-name-part></tp:taxon-name></italic>, which had fallen on the ground. The host was close to the shore in a shrubby thicket of <italic><tp:taxon-name><tp:taxon-name-part taxon-name-part-type="genus" reg="Rhus">Rhus</tp:taxon-name-part></tp:taxon-name></italic>. There are two similar species. <italic><tp:taxon-name><tp:taxon-name-part taxon-name-part-type="genus" reg="Trochila">Trochila</tp:taxon-name-part><tp:taxon-name-part taxon-name-part-type="species" reg="laurocerasi">laurocerasi</tp:taxon-name-part></tp:taxon-name></italic> has wider asci (6.0–8.0 µm vs. 4.5–6.0 µm) and larger ascospores (6.3–10 × 2.5–4.6 µm vs. 5.8–7.2 × 2.6–2.8 µm) compared to <italic><tp:taxon-name><tp:taxon-name-part taxon-name-part-type="genus" reg="Trochila">T.</tp:taxon-name-part><tp:taxon-name-part taxon-name-part-type="species" reg="bostonensis">bostonensis</tp:taxon-name-part></tp:taxon-name></italic>. Ascus and ascospore length are similar in <italic><tp:taxon-name><tp:taxon-name-part taxon-name-part-type="genus" reg="Trochila">T.</tp:taxon-name-part><tp:taxon-name-part taxon-name-part-type="species" reg="bostonensis">bostonensis</tp:taxon-name-part></tp:taxon-name></italic> and <italic><tp:taxon-name><tp:taxon-name-part taxon-name-part-type="genus" reg="Trochila">T.</tp:taxon-name-part><tp:taxon-name-part taxon-name-part-type="species" reg="craterium">craterium</tp:taxon-name-part></tp:taxon-name></italic>, although ascospores are slightly larger in <italic><tp:taxon-name><tp:taxon-name-part taxon-name-part-type="genus" reg="Trochila">T.</tp:taxon-name-part><tp:taxon-name-part taxon-name-part-type="species" reg="craterium">craterium</tp:taxon-name-part></tp:taxon-name></italic>. The two species mostly differ in the width of their asci (7–12 µm in <italic><tp:taxon-name><tp:taxon-name-part taxon-name-part-type="genus" reg="Trochila">T.</tp:taxon-name-part><tp:taxon-name-part taxon-name-part-type="species" reg="craterium">craterium</tp:taxon-name-part></tp:taxon-name></italic> vs. 4.5–6.0 µm in <italic><tp:taxon-name><tp:taxon-name-part taxon-name-part-type="genus" reg="Trochila">T.</tp:taxon-name-part><tp:taxon-name-part taxon-name-part-type="species" reg="bostonensis">bostonensis</tp:taxon-name-part></tp:taxon-name></italic>). We used the measurements in dead state to compare <italic><tp:taxon-name><tp:taxon-name-part taxon-name-part-type="genus" reg="Trochila">T.</tp:taxon-name-part><tp:taxon-name-part taxon-name-part-type="species" reg="bostonensis">bostonensis</tp:taxon-name-part></tp:taxon-name></italic> with other species in the genus (see Table <xref ref-type="table" rid="T2">2</xref>).</p><table-wrap id="T2" position="float" orientation="portrait"><label>Table 2.</label><caption><p>Comparative table of currently accepted species of <italic><tp:taxon-name><tp:taxon-name-part taxon-name-part-type="genus" reg="Trochila">Trochila</tp:taxon-name-part></tp:taxon-name></italic> (except <italic><tp:taxon-name><tp:taxon-name-part taxon-name-part-type="genus" reg="Trochila">T.</tp:taxon-name-part><tp:taxon-name-part taxon-name-part-type="species" reg="viburnicola">viburnicola</tp:taxon-name-part></tp:taxon-name></italic>). For each species, the following characters are presented: host plant, host family, measurements of asci and ascospores (dead state). The asterisk (*) indicates a fungal host.</p></caption><table id="TID0EZECK" rules="all"><tbody><tr><th rowspan="2" colspan="1">Species</th><th rowspan="2" colspan="1">Host Plant</th><th rowspan="2" colspan="1">Host Family</th><th rowspan="1" colspan="2">Asci (µm)</th><th rowspan="1" colspan="2">Ascospores (µm)</th><th rowspan="2" colspan="1">Reference</th></tr><tr><th rowspan="1" colspan="1">Length</th><th rowspan="1" colspan="1">Width</th><th rowspan="1" colspan="1">Length</th><th rowspan="1" colspan="1">Width</th></tr><tr><td rowspan="1" colspan="1">
                        <italic>
                          <tp:taxon-name><tp:taxon-name-part taxon-name-part-type="genus" reg="Trochila">T.</tp:taxon-name-part><tp:taxon-name-part taxon-name-part-type="species" reg="andromedae">andromedae</tp:taxon-name-part></tp:taxon-name>
                        </italic>
                      </td><td rowspan="1" colspan="1">
                        <italic>
                          <tp:taxon-name><tp:taxon-name-part taxon-name-part-type="genus" reg="Andromeda">Andromeda</tp:taxon-name-part><tp:taxon-name-part taxon-name-part-type="species" reg="polifolia">polifolia</tp:taxon-name-part></tp:taxon-name>
                        </italic>
                      </td><td rowspan="1" colspan="1">
                        <tp:taxon-name><tp:taxon-name-part taxon-name-part-type="family">Ericaceae</tp:taxon-name-part></tp:taxon-name>
                      </td><td rowspan="1" colspan="1">80</td><td rowspan="1" colspan="1">12</td><td rowspan="1" colspan="1">15–18</td><td rowspan="1" colspan="1">4–5</td><td rowspan="1" colspan="1">
                        <xref ref-type="bibr" rid="B55">Karsten (1871)</xref>
                      </td></tr><tr><td rowspan="1" colspan="1">
                        <italic>
                          <tp:taxon-name><tp:taxon-name-part taxon-name-part-type="genus" reg="Trochila">T.</tp:taxon-name-part><tp:taxon-name-part taxon-name-part-type="species" reg="astragali">astragali</tp:taxon-name-part></tp:taxon-name>
                        </italic>
                      </td><td rowspan="1" colspan="1">
                        <italic>
                          <tp:taxon-name><tp:taxon-name-part taxon-name-part-type="genus" reg="Astragalus">Astragalus</tp:taxon-name-part><tp:taxon-name-part taxon-name-part-type="species" reg="glycyphyllos">glycyphyllos</tp:taxon-name-part></tp:taxon-name>
                        </italic>
                      </td><td rowspan="1" colspan="1">
                        <tp:taxon-name><tp:taxon-name-part taxon-name-part-type="family">Fabaceae</tp:taxon-name-part></tp:taxon-name>
                      </td><td rowspan="1" colspan="1">50–60</td><td rowspan="1" colspan="1">6–7</td><td rowspan="1" colspan="1">8</td><td rowspan="1" colspan="1">4</td><td rowspan="1" colspan="1">
                        <xref ref-type="bibr" rid="B81">Rehm (1896)</xref>
                      </td></tr><tr><td rowspan="2" colspan="1">
                        <italic>
                          <tp:taxon-name><tp:taxon-name-part taxon-name-part-type="genus" reg="Trochila">T.</tp:taxon-name-part><tp:taxon-name-part taxon-name-part-type="species" reg="atrosanguinea">atrosanguinea</tp:taxon-name-part></tp:taxon-name>
                        </italic>
                      </td><td rowspan="1" colspan="1">
                        <italic>
                          <tp:taxon-name><tp:taxon-name-part taxon-name-part-type="genus" reg="Carex">Carex</tp:taxon-name-part><tp:taxon-name-part taxon-name-part-type="species" reg="rigida">rigida</tp:taxon-name-part></tp:taxon-name>
                        </italic>
                      </td><td rowspan="1" colspan="1">
                        <tp:taxon-name><tp:taxon-name-part taxon-name-part-type="family">Cyperaceae</tp:taxon-name-part></tp:taxon-name>
                      </td><td rowspan="2" colspan="1">45–68</td><td rowspan="2" colspan="1">7–8</td><td rowspan="2" colspan="1">7–8</td><td rowspan="2" colspan="1">2–3</td><td rowspan="2" colspan="1">
                        <xref ref-type="bibr" rid="B85">Rostrup (1885)</xref>
                      </td></tr><tr><td rowspan="1" colspan="1">
                        <italic>
                          <tp:taxon-name><tp:taxon-name-part taxon-name-part-type="genus" reg="Carex">Carex</tp:taxon-name-part><tp:taxon-name-part taxon-name-part-type="species" reg="vulgaris">vulgaris</tp:taxon-name-part></tp:taxon-name>
                        </italic>
                      </td><td rowspan="1" colspan="1">
                        <tp:taxon-name><tp:taxon-name-part taxon-name-part-type="family">Cyperaceae</tp:taxon-name-part></tp:taxon-name>
                      </td></tr><tr><td rowspan="1" colspan="1">
                        <italic>
                          <tp:taxon-name><tp:taxon-name-part taxon-name-part-type="genus" reg="Trochila">T.</tp:taxon-name-part><tp:taxon-name-part taxon-name-part-type="species" reg="bostonensis">bostonensis</tp:taxon-name-part></tp:taxon-name>
                        </italic>
                      </td><td rowspan="1" colspan="1">
                        <italic>
                          <tp:taxon-name><tp:taxon-name-part taxon-name-part-type="genus" reg="Asclepias">Asclepias</tp:taxon-name-part><tp:taxon-name-part taxon-name-part-type="species" reg="syriaca">syriaca</tp:taxon-name-part></tp:taxon-name>
                        </italic>
                      </td><td rowspan="1" colspan="1">
                        <tp:taxon-name><tp:taxon-name-part taxon-name-part-type="family">Apocynaceae</tp:taxon-name-part></tp:taxon-name>
                      </td><td rowspan="1" colspan="1">(50.5)57–65.5(66)</td><td rowspan="1" colspan="1">(4.5)5–6</td><td rowspan="1" colspan="1">(5.8)6.2–7.2</td><td rowspan="1" colspan="1">2.6–2.8</td><td rowspan="1" colspan="1">This study</td></tr><tr><td rowspan="1" colspan="1">
                        <italic>
                          <tp:taxon-name><tp:taxon-name-part taxon-name-part-type="genus" reg="Trochila">T.</tp:taxon-name-part><tp:taxon-name-part taxon-name-part-type="species" reg="chilensis">chilensis</tp:taxon-name-part></tp:taxon-name>
                        </italic>
                      </td><td rowspan="1" colspan="1">
                        <italic>
                          <tp:taxon-name><tp:taxon-name-part taxon-name-part-type="genus" reg="Lardizabala">Lardizabala</tp:taxon-name-part><tp:taxon-name-part taxon-name-part-type="species" reg="biternata">biternata</tp:taxon-name-part></tp:taxon-name>
                        </italic>
                      </td><td rowspan="1" colspan="1">Lardizabaleae</td><td rowspan="1" colspan="1">70–80</td><td rowspan="1" colspan="1">8–9</td><td rowspan="1" colspan="1">14–15</td><td rowspan="1" colspan="1">4</td><td rowspan="1" colspan="1">
                        <xref ref-type="bibr" rid="B93">Spegazzini (1910)</xref>
                      </td></tr><tr><td rowspan="1" colspan="1">
                        <italic>
                          <tp:taxon-name><tp:taxon-name-part taxon-name-part-type="genus" reg="Trochila">T.</tp:taxon-name-part><tp:taxon-name-part taxon-name-part-type="species" reg="cinerea">cinerea</tp:taxon-name-part></tp:taxon-name>
                        </italic>
                      </td><td rowspan="1" colspan="1"><italic><tp:taxon-name><tp:taxon-name-part taxon-name-part-type="genus" reg="Pyrola">Pyrola</tp:taxon-name-part></tp:taxon-name></italic> sp.</td><td rowspan="1" colspan="1">
                        <tp:taxon-name><tp:taxon-name-part taxon-name-part-type="family">Ericaceae</tp:taxon-name-part></tp:taxon-name>
                      </td><td rowspan="1" colspan="1">no data</td><td rowspan="1" colspan="1">no data</td><td rowspan="1" colspan="1">6–7</td><td rowspan="1" colspan="1">1.5</td><td rowspan="1" colspan="1">
                        <xref ref-type="bibr" rid="B79">Patouillard (1886)</xref>
                      </td></tr><tr><td rowspan="1" colspan="1">
                        <italic>
                          <tp:taxon-name><tp:taxon-name-part taxon-name-part-type="genus" reg="Trochila">T.</tp:taxon-name-part><tp:taxon-name-part taxon-name-part-type="species" reg="colensoi">colensoi</tp:taxon-name-part></tp:taxon-name>
                        </italic>
                      </td><td rowspan="1" colspan="1"><italic><tp:taxon-name><tp:taxon-name-part taxon-name-part-type="genus" reg="Cordyline">Cordyline</tp:taxon-name-part></tp:taxon-name></italic> sp.</td><td rowspan="1" colspan="1">
                        <tp:taxon-name><tp:taxon-name-part taxon-name-part-type="family">Asparagaceae</tp:taxon-name-part></tp:taxon-name>
                      </td><td rowspan="1" colspan="1">60–70</td><td rowspan="1" colspan="1">8–10</td><td rowspan="1" colspan="1">9–12.5</td><td rowspan="1" colspan="1">3.5–5</td><td rowspan="1" colspan="1">
                        <xref ref-type="bibr" rid="B18">Dennis (1961)</xref>
                      </td></tr><tr><td rowspan="2" colspan="1">
                        <italic>
                          <tp:taxon-name><tp:taxon-name-part taxon-name-part-type="genus" reg="Trochila">T.</tp:taxon-name-part><tp:taxon-name-part taxon-name-part-type="species" reg="conioselini">conioselini</tp:taxon-name-part></tp:taxon-name>
                        </italic>
                      </td><td rowspan="1" colspan="1"><italic><tp:taxon-name><tp:taxon-name-part taxon-name-part-type="genus" reg="Conioselinum">Conioselinum</tp:taxon-name-part></tp:taxon-name></italic> sp.</td><td rowspan="1" colspan="1">
                        <tp:taxon-name><tp:taxon-name-part taxon-name-part-type="family">Apiaceae</tp:taxon-name-part></tp:taxon-name>
                      </td><td rowspan="2" colspan="1">38–40</td><td rowspan="2" colspan="1">6–7</td><td rowspan="2" colspan="1">10–13</td><td rowspan="2" colspan="1">3</td><td rowspan="2" colspan="1">
                        <xref ref-type="bibr" rid="B86">Rostrup (1886)</xref>
                      </td></tr><tr><td rowspan="1" colspan="1"><italic><tp:taxon-name><tp:taxon-name-part taxon-name-part-type="genus" reg="Gmelina">Gmelina</tp:taxon-name-part></tp:taxon-name></italic> sp.</td><td rowspan="1" colspan="1">
                        <tp:taxon-name><tp:taxon-name-part taxon-name-part-type="family">Apiaceae</tp:taxon-name-part></tp:taxon-name>
                      </td></tr><tr><td rowspan="3" colspan="1">
                        <italic>
                          <tp:taxon-name><tp:taxon-name-part taxon-name-part-type="genus" reg="Trochila">T.</tp:taxon-name-part><tp:taxon-name-part taxon-name-part-type="species" reg="craterium">craterium</tp:taxon-name-part></tp:taxon-name>
                        </italic>
                      </td><td rowspan="1" colspan="1">
                        <italic>
                          <tp:taxon-name><tp:taxon-name-part taxon-name-part-type="genus" reg="Cassiope">Cassiope</tp:taxon-name-part><tp:taxon-name-part taxon-name-part-type="species" reg="tetragona">tetragona</tp:taxon-name-part></tp:taxon-name>
                        </italic>
                      </td><td rowspan="1" colspan="1">
                        <tp:taxon-name><tp:taxon-name-part taxon-name-part-type="family">Araliaceae</tp:taxon-name-part></tp:taxon-name>
                      </td><td rowspan="1" colspan="1">50–60</td><td rowspan="1" colspan="1">8–12</td><td rowspan="1" colspan="1">6–8</td><td rowspan="1" colspan="1">4–5</td><td rowspan="1" colspan="1">
                        <xref ref-type="bibr" rid="B81">Rehm (1896)</xref>
                      </td></tr><tr><td rowspan="1" colspan="1">
                        <italic>
                          <tp:taxon-name><tp:taxon-name-part taxon-name-part-type="genus" reg="Hedera">Hedera</tp:taxon-name-part><tp:taxon-name-part taxon-name-part-type="species" reg="algeriensis">algeriensis</tp:taxon-name-part></tp:taxon-name>
                        </italic>
                      </td><td rowspan="1" colspan="1">
                        <tp:taxon-name><tp:taxon-name-part taxon-name-part-type="family">Araliaceae</tp:taxon-name-part></tp:taxon-name>
                      </td><td rowspan="2" colspan="1">no data</td><td rowspan="2" colspan="1">7</td><td rowspan="2" colspan="1">6–8.2</td><td rowspan="2" colspan="1">3–4.5</td><td rowspan="1" colspan="1">
                        <xref ref-type="bibr" rid="B33">Greenhalgh and Morgan-Jones (1964)</xref>
                      </td></tr><tr><td rowspan="1" colspan="1">
                        <italic>
                          <tp:taxon-name><tp:taxon-name-part taxon-name-part-type="genus" reg="Hedera">Hedera</tp:taxon-name-part><tp:taxon-name-part taxon-name-part-type="species" reg="helix">helix</tp:taxon-name-part></tp:taxon-name>
                        </italic>
                      </td><td rowspan="1" colspan="1">
                        <tp:taxon-name><tp:taxon-name-part taxon-name-part-type="family">Araliaceae</tp:taxon-name-part></tp:taxon-name>
                      </td><td rowspan="1" colspan="1"/></tr><tr><td rowspan="1" colspan="1">
                        <italic>
                          <tp:taxon-name><tp:taxon-name-part taxon-name-part-type="genus" reg="Trochila">T.</tp:taxon-name-part><tp:taxon-name-part taxon-name-part-type="species" reg="epilobii">epilobii</tp:taxon-name-part></tp:taxon-name>
                        </italic>
                      </td><td rowspan="1" colspan="1">
                        <italic>
                          <tp:taxon-name><tp:taxon-name-part taxon-name-part-type="genus" reg="Epilobium">Epilobium</tp:taxon-name-part><tp:taxon-name-part taxon-name-part-type="species" reg="angustifolium">angustifolium</tp:taxon-name-part></tp:taxon-name>
                        </italic>
                      </td><td rowspan="1" colspan="1">
                        <tp:taxon-name><tp:taxon-name-part taxon-name-part-type="family">Onagraceae</tp:taxon-name-part></tp:taxon-name>
                      </td><td rowspan="1" colspan="1">75–95</td><td rowspan="1" colspan="1">17–20</td><td rowspan="1" colspan="1">15–17</td><td rowspan="1" colspan="1">8</td><td rowspan="1" colspan="1">
                        <xref ref-type="bibr" rid="B55">Karsten (1871)</xref>
                      </td></tr><tr><td rowspan="1" colspan="1">
                        <italic>
                          <tp:taxon-name><tp:taxon-name-part taxon-name-part-type="genus" reg="Trochila">T.</tp:taxon-name-part><tp:taxon-name-part taxon-name-part-type="species" reg="exigua">exigua</tp:taxon-name-part></tp:taxon-name>
                        </italic>
                      </td><td rowspan="1" colspan="1">
                        <italic>
                          <tp:taxon-name><tp:taxon-name-part taxon-name-part-type="genus" reg="Nardus">Nardus</tp:taxon-name-part><tp:taxon-name-part taxon-name-part-type="species" reg="stricta">stricta</tp:taxon-name-part></tp:taxon-name>
                        </italic>
                      </td><td rowspan="1" colspan="1">
                        <tp:taxon-name><tp:taxon-name-part taxon-name-part-type="family">Poaceae</tp:taxon-name-part></tp:taxon-name>
                      </td><td rowspan="1" colspan="1">32</td><td rowspan="1" colspan="1">6</td><td rowspan="1" colspan="1">8–10</td><td rowspan="1" colspan="1">0.8</td><td rowspan="1" colspan="1">
                        <xref ref-type="bibr" rid="B87">Rostrup (1888)</xref>
                      </td></tr><tr><td rowspan="1" colspan="1">
                        <italic>
                          <tp:taxon-name><tp:taxon-name-part taxon-name-part-type="genus" reg="Trochila">T.</tp:taxon-name-part><tp:taxon-name-part taxon-name-part-type="species" reg="fallens">fallens</tp:taxon-name-part></tp:taxon-name>
                        </italic>
                      </td><td rowspan="1" colspan="1"><italic><tp:taxon-name><tp:taxon-name-part taxon-name-part-type="genus" reg="Salix">Salix</tp:taxon-name-part></tp:taxon-name></italic> sp.</td><td rowspan="1" colspan="1">
                        <tp:taxon-name><tp:taxon-name-part taxon-name-part-type="family">Salicaceae</tp:taxon-name-part></tp:taxon-name>
                      </td><td rowspan="1" colspan="1">50–60</td><td rowspan="1" colspan="1">7–9</td><td rowspan="1" colspan="1">9–14</td><td rowspan="1" colspan="1">3.5–4.5</td><td rowspan="1" colspan="1">
                        <xref ref-type="bibr" rid="B55">Karsten (1871)</xref>
                      </td></tr><tr><td rowspan="4" colspan="1">
                        <italic>
                          <tp:taxon-name><tp:taxon-name-part taxon-name-part-type="genus" reg="Trochila">T.</tp:taxon-name-part><tp:taxon-name-part taxon-name-part-type="species" reg="ilicina">ilicina</tp:taxon-name-part></tp:taxon-name>
                        </italic>
                      </td><td rowspan="1" colspan="1">
                        <italic>
                          <tp:taxon-name><tp:taxon-name-part taxon-name-part-type="genus" reg="Ilex">Ilex</tp:taxon-name-part><tp:taxon-name-part taxon-name-part-type="species" reg="aquifolia">aquifolia</tp:taxon-name-part></tp:taxon-name>
                        </italic>
                      </td><td rowspan="1" colspan="1">
                        <tp:taxon-name><tp:taxon-name-part taxon-name-part-type="family">Aquifoliaceae</tp:taxon-name-part></tp:taxon-name>
                      </td><td rowspan="1" colspan="1">75–80</td><td rowspan="1" colspan="1">9–10</td><td rowspan="1" colspan="1">9–11</td><td rowspan="1" colspan="1">3.5–4.5</td><td rowspan="1" colspan="1">
                        <xref ref-type="bibr" rid="B81">Rehm (1896)</xref>
                      </td></tr><tr><td rowspan="1" colspan="1">
                        <italic>
                          <tp:taxon-name><tp:taxon-name-part taxon-name-part-type="genus" reg="Ilex">Ilex</tp:taxon-name-part><tp:taxon-name-part taxon-name-part-type="species" reg="aquifolium">aquifolium</tp:taxon-name-part></tp:taxon-name>
                        </italic>
                      </td><td rowspan="1" colspan="1">
                        <tp:taxon-name><tp:taxon-name-part taxon-name-part-type="family">Aquifoliaceae</tp:taxon-name-part></tp:taxon-name>
                      </td><td rowspan="2" colspan="1">60–76</td><td rowspan="2" colspan="1">8.5–10</td><td rowspan="2" colspan="1">10–12.5</td><td rowspan="2" colspan="1">3.5–4.5</td><td rowspan="2" colspan="1">Greenhalgh and<break/> Morgan-Jones (1964)</td></tr><tr><td rowspan="1" colspan="1">
                        <italic>
                          <tp:taxon-name><tp:taxon-name-part taxon-name-part-type="genus" reg="Ilex">Ilex</tp:taxon-name-part><tp:taxon-name-part taxon-name-part-type="species" reg="colchica">colchica</tp:taxon-name-part></tp:taxon-name>
                        </italic>
                      </td><td rowspan="1" colspan="1">
                        <tp:taxon-name><tp:taxon-name-part taxon-name-part-type="family">Aquifoliaceae</tp:taxon-name-part></tp:taxon-name>
                      </td></tr><tr><td rowspan="1" colspan="1">
                        <italic>
                          <tp:taxon-name><tp:taxon-name-part taxon-name-part-type="genus" reg="Ilex">Ilex</tp:taxon-name-part><tp:taxon-name-part taxon-name-part-type="species" reg="platyphylla">platyphylla</tp:taxon-name-part></tp:taxon-name>
                        </italic>
                      </td><td rowspan="1" colspan="1">
                        <tp:taxon-name><tp:taxon-name-part taxon-name-part-type="family">Aquifoliaceae</tp:taxon-name-part></tp:taxon-name>
                      </td><td rowspan="1" colspan="1">57.6–93.4</td><td rowspan="1" colspan="1">6.6–9.6</td><td rowspan="1" colspan="1">9.8–15.9</td><td rowspan="1" colspan="1">2.7–5.1</td><td rowspan="1" colspan="1">
                        <xref ref-type="bibr" rid="B110">Ziolo et al. (2005)</xref>
                      </td></tr><tr><td rowspan="1" colspan="1">
                        <italic>
                          <tp:taxon-name><tp:taxon-name-part taxon-name-part-type="genus" reg="Trochila">T.</tp:taxon-name-part><tp:taxon-name-part taxon-name-part-type="species" reg="jaffuelii">jaffuelii</tp:taxon-name-part></tp:taxon-name>
                        </italic>
                      </td><td rowspan="1" colspan="1">
                        <italic>
                          <tp:taxon-name><tp:taxon-name-part taxon-name-part-type="genus" reg="Lapageria">Lapageria</tp:taxon-name-part><tp:taxon-name-part taxon-name-part-type="species" reg="rosea">rosea</tp:taxon-name-part></tp:taxon-name>
                        </italic>
                      </td><td rowspan="1" colspan="1">
                        <tp:taxon-name><tp:taxon-name-part taxon-name-part-type="family">Philesiaceae</tp:taxon-name-part></tp:taxon-name>
                      </td><td rowspan="1" colspan="1">50–70</td><td rowspan="1" colspan="1">25</td><td rowspan="1" colspan="1">13–14</td><td rowspan="1" colspan="1">6–7</td><td rowspan="1" colspan="1">
                        <xref ref-type="bibr" rid="B94">Spegazzini (1921)</xref>
                      </td></tr><tr><td rowspan="1" colspan="1">
                        <italic>
                          <tp:taxon-name><tp:taxon-name-part taxon-name-part-type="genus" reg="Trochila">T.</tp:taxon-name-part><tp:taxon-name-part taxon-name-part-type="species" reg="juncicola">juncicola</tp:taxon-name-part></tp:taxon-name>
                        </italic>
                      </td><td rowspan="1" colspan="1">
                        <italic>
                          <tp:taxon-name><tp:taxon-name-part taxon-name-part-type="genus" reg="Juncus">Juncus</tp:taxon-name-part><tp:taxon-name-part taxon-name-part-type="species" reg="compressus">compressus</tp:taxon-name-part></tp:taxon-name>
                        </italic>
                      </td><td rowspan="1" colspan="1">
                        <tp:taxon-name><tp:taxon-name-part taxon-name-part-type="family">Juncaceae</tp:taxon-name-part></tp:taxon-name>
                      </td><td rowspan="1" colspan="1">40–45</td><td rowspan="1" colspan="1">5–6</td><td rowspan="1" colspan="1">8–9</td><td rowspan="1" colspan="1">1–1.5</td><td rowspan="1" colspan="1">
                        <xref ref-type="bibr" rid="B86">Rostrup (1886)</xref>
                      </td></tr><tr><td rowspan="4" colspan="1">
                        <italic>
                          <tp:taxon-name><tp:taxon-name-part taxon-name-part-type="genus" reg="Trochila">T.</tp:taxon-name-part><tp:taxon-name-part taxon-name-part-type="species" reg="laurocerasi">laurocerasi</tp:taxon-name-part></tp:taxon-name>
                        </italic>
                      </td><td rowspan="1" colspan="1">
                        <italic>
                          <tp:taxon-name><tp:taxon-name-part taxon-name-part-type="genus" reg="Laurocerasus">Laurocerasus</tp:taxon-name-part><tp:taxon-name-part taxon-name-part-type="species" reg="officinalis">officinalis</tp:taxon-name-part></tp:taxon-name>
                        </italic>
                      </td><td rowspan="1" colspan="1">
                        <tp:taxon-name><tp:taxon-name-part taxon-name-part-type="family">Rosaceae</tp:taxon-name-part></tp:taxon-name>
                      </td><td rowspan="2" colspan="1">45–60</td><td rowspan="2" colspan="1">8–9</td><td rowspan="2" colspan="1">7–10</td><td rowspan="2" colspan="1">3.5–4</td><td rowspan="2" colspan="1">
                        <xref ref-type="bibr" rid="B81">Rehm (1896)</xref>
                      </td></tr><tr><td rowspan="1" colspan="1">
                        <italic>
                          <tp:taxon-name><tp:taxon-name-part taxon-name-part-type="genus" reg="Photinia">Photinia</tp:taxon-name-part><tp:taxon-name-part taxon-name-part-type="species" reg="serrulata">serrulata</tp:taxon-name-part></tp:taxon-name>
                        </italic>
                      </td><td rowspan="1" colspan="1">
                        <tp:taxon-name><tp:taxon-name-part taxon-name-part-type="family">Rosaceae</tp:taxon-name-part></tp:taxon-name>
                      </td></tr><tr><td rowspan="1" colspan="1">
                        <italic>
                          <tp:taxon-name><tp:taxon-name-part taxon-name-part-type="genus" reg="Prunus">Prunus</tp:taxon-name-part><tp:taxon-name-part taxon-name-part-type="species" reg="laurocerasus">laurocerasus</tp:taxon-name-part></tp:taxon-name>
                        </italic>
                      </td><td rowspan="1" colspan="1">
                        <tp:taxon-name><tp:taxon-name-part taxon-name-part-type="family">Rosaceae</tp:taxon-name-part></tp:taxon-name>
                      </td><td rowspan="2" colspan="1">50–65</td><td rowspan="2" colspan="1">6–9</td><td rowspan="2" colspan="1">7.5–10</td><td rowspan="2" colspan="1">3–3.75</td><td rowspan="2" colspan="1">
                        <xref ref-type="bibr" rid="B33">Greenhalgh and Morgan-Jones (1964)</xref>
                      </td></tr><tr><td rowspan="1" colspan="1">
                        <italic>
                          <tp:taxon-name><tp:taxon-name-part taxon-name-part-type="genus" reg="Prunus">Prunus</tp:taxon-name-part><tp:taxon-name-part taxon-name-part-type="species" reg="lusitanica">lusitanica</tp:taxon-name-part></tp:taxon-name>
                        </italic>
                      </td><td rowspan="1" colspan="1">
                        <tp:taxon-name><tp:taxon-name-part taxon-name-part-type="family">Rosaceae</tp:taxon-name-part></tp:taxon-name>
                      </td></tr><tr><td rowspan="1" colspan="1">
                        <italic>
                          <tp:taxon-name><tp:taxon-name-part taxon-name-part-type="genus" reg="Trochila">T.</tp:taxon-name-part><tp:taxon-name-part taxon-name-part-type="species" reg="leopoldina">leopoldina</tp:taxon-name-part></tp:taxon-name>
                        </italic>
                      </td><td rowspan="1" colspan="1">
                        <italic>
                          <tp:taxon-name><tp:taxon-name-part taxon-name-part-type="genus" reg="Nectandra">Nectandra</tp:taxon-name-part><tp:taxon-name-part taxon-name-part-type="species" reg="rigida">rigida</tp:taxon-name-part></tp:taxon-name>
                        </italic>
                      </td><td rowspan="1" colspan="1">Lauracaee</td><td rowspan="1" colspan="1">45–50</td><td rowspan="1" colspan="1">7</td><td rowspan="1" colspan="1">8–9</td><td rowspan="1" colspan="1">3</td><td rowspan="1" colspan="1">
                        <xref ref-type="bibr" rid="B82">Rehm (1909)</xref>
                      </td></tr><tr><td rowspan="1" colspan="1">
                        <italic>
                          <tp:taxon-name><tp:taxon-name-part taxon-name-part-type="genus" reg="Trochila">T.</tp:taxon-name-part><tp:taxon-name-part taxon-name-part-type="species" reg="majalis">majalis</tp:taxon-name-part></tp:taxon-name>
                        </italic>
                      </td><td rowspan="1" colspan="1">
                        <italic>
                          <tp:taxon-name><tp:taxon-name-part taxon-name-part-type="genus" reg="Fagus">Fagus</tp:taxon-name-part><tp:taxon-name-part taxon-name-part-type="species" reg="sylvatica">sylvatica</tp:taxon-name-part></tp:taxon-name>
                        </italic>
                      </td><td rowspan="1" colspan="1">
                        <tp:taxon-name><tp:taxon-name-part taxon-name-part-type="family">Fagaceae</tp:taxon-name-part></tp:taxon-name>
                      </td><td rowspan="1" colspan="1">38–45</td><td rowspan="1" colspan="1">7–8</td><td rowspan="1" colspan="1">7–9</td><td rowspan="1" colspan="1">3–3.5</td><td rowspan="1" colspan="1">
                        <xref ref-type="bibr" rid="B59">Kirschstein (1944)</xref>
                      </td></tr><tr><td rowspan="1" colspan="1">
                        <italic>
                          <tp:taxon-name><tp:taxon-name-part taxon-name-part-type="genus" reg="Trochila">T.</tp:taxon-name-part><tp:taxon-name-part taxon-name-part-type="species" reg="molluginea">molluginea</tp:taxon-name-part></tp:taxon-name>
                        </italic>
                      </td><td rowspan="1" colspan="1">
                        <italic>
                          <tp:taxon-name><tp:taxon-name-part taxon-name-part-type="genus" reg="Galium">Galium</tp:taxon-name-part><tp:taxon-name-part taxon-name-part-type="species" reg="molluginis">molluginis</tp:taxon-name-part></tp:taxon-name>
                        </italic>
                      </td><td rowspan="1" colspan="1">
                        <tp:taxon-name><tp:taxon-name-part taxon-name-part-type="family">Rubiaceae</tp:taxon-name-part></tp:taxon-name>
                      </td><td rowspan="1" colspan="1">55–60</td><td rowspan="1" colspan="1">7</td><td rowspan="1" colspan="1">10–12</td><td rowspan="1" colspan="1">2.5</td><td rowspan="1" colspan="1">
                        <xref ref-type="bibr" rid="B74">Mouton (1900)</xref>
                      </td></tr><tr><td rowspan="1" colspan="1">
                        <italic>
                          <tp:taxon-name><tp:taxon-name-part taxon-name-part-type="genus" reg="Trochila">T.</tp:taxon-name-part><tp:taxon-name-part taxon-name-part-type="species" reg="oleae">oleae</tp:taxon-name-part></tp:taxon-name>
                        </italic>
                      </td><td rowspan="1" colspan="1">
                        <italic>
                          <tp:taxon-name><tp:taxon-name-part taxon-name-part-type="genus" reg="Olea">Olea</tp:taxon-name-part><tp:taxon-name-part taxon-name-part-type="species" reg="europaea">europaea</tp:taxon-name-part></tp:taxon-name>
                        </italic>
                      </td><td rowspan="1" colspan="1">Oleacae</td><td rowspan="1" colspan="1">no data</td><td rowspan="1" colspan="1">no data</td><td rowspan="1" colspan="1">no data</td><td rowspan="1" colspan="1">no data</td><td rowspan="1" colspan="1">
                        <xref ref-type="bibr" rid="B27">Fries (1849)</xref>
                      </td></tr><tr><td rowspan="1" colspan="1">
                        <italic>
                          <tp:taxon-name><tp:taxon-name-part taxon-name-part-type="genus" reg="Trochila">T.</tp:taxon-name-part><tp:taxon-name-part taxon-name-part-type="species" reg="oxycoccos">oxycoccos</tp:taxon-name-part></tp:taxon-name>
                        </italic>
                      </td><td rowspan="1" colspan="1">
                        <italic>
                          <tp:taxon-name><tp:taxon-name-part taxon-name-part-type="genus" reg="Vaccinium">Vaccinium</tp:taxon-name-part><tp:taxon-name-part taxon-name-part-type="species" reg="oxycoccos">oxycoccos</tp:taxon-name-part></tp:taxon-name>
                        </italic>
                      </td><td rowspan="1" colspan="1">
                        <tp:taxon-name><tp:taxon-name-part taxon-name-part-type="family">Ericaceae</tp:taxon-name-part></tp:taxon-name>
                      </td><td rowspan="1" colspan="1">60–70</td><td rowspan="1" colspan="1">11–14</td><td rowspan="1" colspan="1">14–18</td><td rowspan="1" colspan="1">5</td><td rowspan="1" colspan="1">
                        <xref ref-type="bibr" rid="B55">Karsten (1871)</xref>
                      </td></tr><tr><td rowspan="1" colspan="1">
                        <italic>
                          <tp:taxon-name><tp:taxon-name-part taxon-name-part-type="genus" reg="Trochila">T.</tp:taxon-name-part><tp:taxon-name-part taxon-name-part-type="species" reg="perexigua">perexigua</tp:taxon-name-part></tp:taxon-name>
                        </italic>
                      </td><td rowspan="1" colspan="1">
                        <italic>
                          <tp:taxon-name><tp:taxon-name-part taxon-name-part-type="genus" reg="Hippophae">Hippophae</tp:taxon-name-part><tp:taxon-name-part taxon-name-part-type="species" reg="rhamnoides">rhamnoides</tp:taxon-name-part></tp:taxon-name>
                        </italic>
                      </td><td rowspan="1" colspan="1">
                        <tp:taxon-name><tp:taxon-name-part taxon-name-part-type="family">Elaeagnaceae</tp:taxon-name-part></tp:taxon-name>
                      </td><td rowspan="1" colspan="1">80</td><td rowspan="1" colspan="1">15</td><td rowspan="1" colspan="1">14</td><td rowspan="1" colspan="1">7</td><td rowspan="1" colspan="1">Spegazzini (1881)</td></tr><tr><td rowspan="1" colspan="1">
                        <italic>
                          <tp:taxon-name><tp:taxon-name-part taxon-name-part-type="genus" reg="Trochila">T.</tp:taxon-name-part><tp:taxon-name-part taxon-name-part-type="species" reg="perseae">perseae</tp:taxon-name-part></tp:taxon-name>
                        </italic>
                      </td><td rowspan="1" colspan="1">
                        <italic>
                          <tp:taxon-name><tp:taxon-name-part taxon-name-part-type="genus" reg="Persea">Persea</tp:taxon-name-part><tp:taxon-name-part taxon-name-part-type="species" reg="lingue">lingue</tp:taxon-name-part></tp:taxon-name>
                        </italic>
                      </td><td rowspan="1" colspan="1">
                        <tp:taxon-name><tp:taxon-name-part taxon-name-part-type="family">Lauraceae</tp:taxon-name-part></tp:taxon-name>
                      </td><td rowspan="1" colspan="1">50–60</td><td rowspan="1" colspan="1">10</td><td rowspan="1" colspan="1">9–10</td><td rowspan="1" colspan="1">3</td><td rowspan="1" colspan="1">
                        <xref ref-type="bibr" rid="B93">Spegazzini (1910)</xref>
                      </td></tr><tr><td rowspan="1" colspan="1">
                        <italic>
                          <tp:taxon-name><tp:taxon-name-part taxon-name-part-type="genus" reg="Trochila">T.</tp:taxon-name-part><tp:taxon-name-part taxon-name-part-type="species" reg="plantaginea">plantaginea</tp:taxon-name-part></tp:taxon-name>
                        </italic>
                      </td><td rowspan="1" colspan="1">
                        <italic>
                          <tp:taxon-name><tp:taxon-name-part taxon-name-part-type="genus" reg="Plantago">Plantago</tp:taxon-name-part><tp:taxon-name-part taxon-name-part-type="species" reg="major">major</tp:taxon-name-part></tp:taxon-name>
                        </italic>
                      </td><td rowspan="1" colspan="1">
                        <tp:taxon-name><tp:taxon-name-part taxon-name-part-type="family">Plantaginaceae</tp:taxon-name-part></tp:taxon-name>
                      </td><td rowspan="1" colspan="1">42–50</td><td rowspan="1" colspan="1">12–16</td><td rowspan="1" colspan="1">18–25</td><td rowspan="1" colspan="1">4–4.5</td><td rowspan="1" colspan="1">
                        <xref ref-type="bibr" rid="B55">Karsten (1871)</xref>
                      </td></tr><tr><td rowspan="1" colspan="1">
                        <italic>
                          <tp:taxon-name><tp:taxon-name-part taxon-name-part-type="genus" reg="Trochila">T.</tp:taxon-name-part><tp:taxon-name-part taxon-name-part-type="species" reg="prominula">prominula</tp:taxon-name-part></tp:taxon-name>
                        </italic>
                      </td><td rowspan="1" colspan="1">
                        <italic>
                          <tp:taxon-name><tp:taxon-name-part taxon-name-part-type="genus" reg="Juniperus">Juniperus</tp:taxon-name-part><tp:taxon-name-part taxon-name-part-type="species" reg="sabina">sabina</tp:taxon-name-part></tp:taxon-name>
                        </italic>
                      </td><td rowspan="1" colspan="1">
                        <tp:taxon-name><tp:taxon-name-part taxon-name-part-type="family">Cupressaceae</tp:taxon-name-part></tp:taxon-name>
                      </td><td rowspan="1" colspan="1">65–70</td><td rowspan="1" colspan="1">10–12</td><td rowspan="1" colspan="1">18–20</td><td rowspan="1" colspan="1">6</td><td rowspan="1" colspan="1">
                        <xref ref-type="bibr" rid="B89">Saccardo (1878)</xref>
                      </td></tr><tr><td rowspan="1" colspan="1">
                        <italic>
                          <tp:taxon-name><tp:taxon-name-part taxon-name-part-type="genus" reg="Trochila">T.</tp:taxon-name-part><tp:taxon-name-part taxon-name-part-type="species" reg="puccinioidea">puccinioidea</tp:taxon-name-part></tp:taxon-name>
                        </italic>
                      </td><td rowspan="1" colspan="1"><italic><tp:taxon-name><tp:taxon-name-part taxon-name-part-type="genus" reg="Carex">Carex</tp:taxon-name-part></tp:taxon-name></italic> sp.</td><td rowspan="1" colspan="1">
                        <tp:taxon-name><tp:taxon-name-part taxon-name-part-type="family">Cyperaceae</tp:taxon-name-part></tp:taxon-name>
                      </td><td rowspan="1" colspan="1">no data</td><td rowspan="1" colspan="1">no data</td><td rowspan="1" colspan="1">no data</td><td rowspan="1" colspan="1">no data</td><td rowspan="1" colspan="1">
                        <xref ref-type="bibr" rid="B15">De Notaris (1863)</xref>
                      </td></tr><tr><td rowspan="1" colspan="1">
                        <italic>
                          <tp:taxon-name><tp:taxon-name-part taxon-name-part-type="genus" reg="Trochila">T.</tp:taxon-name-part><tp:taxon-name-part taxon-name-part-type="species" reg="ramulorum">ramulorum</tp:taxon-name-part></tp:taxon-name>
                        </italic>
                      </td><td rowspan="1" colspan="1">
                        <italic>
                          <tp:taxon-name><tp:taxon-name-part taxon-name-part-type="genus" reg="Viburnum">Viburnum</tp:taxon-name-part><tp:taxon-name-part taxon-name-part-type="species" reg="opulus">opulus</tp:taxon-name-part></tp:taxon-name>
                        </italic>
                      </td><td rowspan="1" colspan="1">
                        <tp:taxon-name><tp:taxon-name-part taxon-name-part-type="family">Viburnaceae</tp:taxon-name-part></tp:taxon-name>
                      </td><td rowspan="1" colspan="1">40–55</td><td rowspan="1" colspan="1">5.5–7</td><td rowspan="1" colspan="1">5–7</td><td rowspan="1" colspan="1">1.5–2</td><td rowspan="1" colspan="1">
                        <xref ref-type="bibr" rid="B26">Feltgen (1903)</xref>
                      </td></tr><tr><td rowspan="1" colspan="1">
                        <italic>
                          <tp:taxon-name><tp:taxon-name-part taxon-name-part-type="genus" reg="Trochila">T.</tp:taxon-name-part><tp:taxon-name-part taxon-name-part-type="species" reg="rhodiolae">rhodiolae</tp:taxon-name-part></tp:taxon-name>
                        </italic>
                      </td><td rowspan="1" colspan="1"><italic><tp:taxon-name><tp:taxon-name-part taxon-name-part-type="genus" reg="Rhodiola">Rhodiola</tp:taxon-name-part></tp:taxon-name></italic> sp.</td><td rowspan="1" colspan="1">
                        <tp:taxon-name><tp:taxon-name-part taxon-name-part-type="family">Crassulaceae</tp:taxon-name-part></tp:taxon-name>
                      </td><td rowspan="1" colspan="1">40</td><td rowspan="1" colspan="1">5–6</td><td rowspan="1" colspan="1">10</td><td rowspan="1" colspan="1">1–1.5</td><td rowspan="1" colspan="1">
                        <xref ref-type="bibr" rid="B88">Rostrup (1891)</xref>
                      </td></tr><tr><td rowspan="2" colspan="1">
                        <italic>
                          <tp:taxon-name><tp:taxon-name-part taxon-name-part-type="genus" reg="Trochila">T.</tp:taxon-name-part><tp:taxon-name-part taxon-name-part-type="species" reg="staritziana">staritziana</tp:taxon-name-part></tp:taxon-name>
                        </italic>
                      </td><td rowspan="1" colspan="1">
                        <italic>
                          <tp:taxon-name><tp:taxon-name-part taxon-name-part-type="genus" reg="Ailanthus">Ailanthus</tp:taxon-name-part><tp:taxon-name-part taxon-name-part-type="species" reg="glandulosa">glandulosa</tp:taxon-name-part></tp:taxon-name>
                        </italic>
                      </td><td rowspan="1" colspan="1">
                        <tp:taxon-name><tp:taxon-name-part taxon-name-part-type="family">Simaroubaceae</tp:taxon-name-part></tp:taxon-name>
                      </td><td rowspan="2" colspan="1">no data</td><td rowspan="2" colspan="1">no data</td><td rowspan="2" colspan="1">no data</td><td rowspan="2" colspan="1">no data</td><td rowspan="2" colspan="1">
                        <xref ref-type="bibr" rid="B58">Kirschstein (1941)</xref>
                      </td></tr><tr><td rowspan="1" colspan="1">
                        <italic>
                          <tp:taxon-name><tp:taxon-name-part taxon-name-part-type="genus" reg="Rhus">Rhus</tp:taxon-name-part><tp:taxon-name-part taxon-name-part-type="species" reg="glabra">glabra</tp:taxon-name-part></tp:taxon-name>
                        </italic>
                      </td><td rowspan="1" colspan="1">
                        <tp:taxon-name><tp:taxon-name-part taxon-name-part-type="family">Anacardiaceae</tp:taxon-name-part></tp:taxon-name>
                      </td></tr><tr><td rowspan="1" colspan="1">
                        <italic>
                          <tp:taxon-name><tp:taxon-name-part taxon-name-part-type="genus" reg="Trochila">T.</tp:taxon-name-part><tp:taxon-name-part taxon-name-part-type="species" reg="substictica">substictica</tp:taxon-name-part></tp:taxon-name>
                        </italic>
                      </td><td rowspan="1" colspan="1">
                        <italic>
                          <tp:taxon-name><tp:taxon-name-part taxon-name-part-type="genus" reg="Solidago">Solidago</tp:taxon-name-part><tp:taxon-name-part taxon-name-part-type="species" reg="virgaurea">virgaurea</tp:taxon-name-part></tp:taxon-name>
                        </italic>
                      </td><td rowspan="1" colspan="1">
                        <tp:taxon-name><tp:taxon-name-part taxon-name-part-type="family">Asteraceae</tp:taxon-name-part></tp:taxon-name>
                      </td><td rowspan="1" colspan="1">60</td><td rowspan="1" colspan="1">9</td><td rowspan="1" colspan="1">12–14</td><td rowspan="1" colspan="1">6</td><td rowspan="1" colspan="1">Rehm (1884)</td></tr><tr><td rowspan="1" colspan="1">
                        <italic>
                          <tp:taxon-name><tp:taxon-name-part taxon-name-part-type="genus" reg="Trochila">T.</tp:taxon-name-part><tp:taxon-name-part taxon-name-part-type="species" reg="symploci">symploci</tp:taxon-name-part></tp:taxon-name>
                        </italic>
                      </td><td rowspan="1" colspan="1">
                        <italic>
                          <tp:taxon-name><tp:taxon-name-part taxon-name-part-type="genus" reg="Symplocos">Symplocos</tp:taxon-name-part><tp:taxon-name-part taxon-name-part-type="species" reg="japonica">japonica</tp:taxon-name-part></tp:taxon-name>
                        </italic>
                      </td><td rowspan="1" colspan="1">Symplocaeae</td><td rowspan="1" colspan="1">65–85</td><td rowspan="1" colspan="1">5–7</td><td rowspan="1" colspan="1">8–11</td><td rowspan="1" colspan="1">4–5</td><td rowspan="1" colspan="1">
                        <xref ref-type="bibr" rid="B43">Hennings (1900)</xref>
                      </td></tr><tr><td rowspan="1" colspan="1">
                        <italic>
                          <tp:taxon-name><tp:taxon-name-part taxon-name-part-type="genus" reg="Trochila">T.</tp:taxon-name-part><tp:taxon-name-part taxon-name-part-type="species" reg="tami">tami</tp:taxon-name-part></tp:taxon-name>
                        </italic>
                      </td><td rowspan="1" colspan="1">
                        <italic>
                          <tp:taxon-name><tp:taxon-name-part taxon-name-part-type="genus" reg="Tamus">Tamus</tp:taxon-name-part><tp:taxon-name-part taxon-name-part-type="species" reg="communis">communis</tp:taxon-name-part></tp:taxon-name>
                        </italic>
                      </td><td rowspan="1" colspan="1">
                        <tp:taxon-name><tp:taxon-name-part taxon-name-part-type="family">Dioscoreaceae</tp:taxon-name-part></tp:taxon-name>
                      </td><td rowspan="1" colspan="1">40–55</td><td rowspan="1" colspan="1">6–7</td><td rowspan="1" colspan="1">5–8</td><td rowspan="1" colspan="1">2.5–4</td><td rowspan="1" colspan="1">
                        <xref ref-type="bibr" rid="B35">Grelet and de Crozals (1928)</xref>
                      </td></tr><tr><td rowspan="1" colspan="1">
                        <italic>
                          <tp:taxon-name><tp:taxon-name-part taxon-name-part-type="genus" reg="Trochila">T.</tp:taxon-name-part><tp:taxon-name-part taxon-name-part-type="species" reg="tetraspora">tetraspora</tp:taxon-name-part></tp:taxon-name>
                        </italic>
                      </td><td rowspan="1" colspan="1">
                        <italic>
                          <tp:taxon-name><tp:taxon-name-part taxon-name-part-type="genus" reg="Nothofagus">Nothofagus</tp:taxon-name-part><tp:taxon-name-part taxon-name-part-type="species" reg="dombeyi">dombeyi</tp:taxon-name-part></tp:taxon-name>
                        </italic>
                      </td><td rowspan="1" colspan="1">
                        <tp:taxon-name><tp:taxon-name-part taxon-name-part-type="family">Nothofagaceae</tp:taxon-name-part></tp:taxon-name>
                      </td><td rowspan="1" colspan="1">58–72</td><td rowspan="1" colspan="1">7.7–9.6</td><td rowspan="1" colspan="1">12–15</td><td rowspan="1" colspan="1">3.4–4.8</td><td rowspan="1" colspan="1">
                        <xref ref-type="bibr" rid="B30">Gamundí et al. (1978)</xref>
                      </td></tr><tr><td rowspan="1" colspan="1">
                        <italic>
                          <tp:taxon-name><tp:taxon-name-part taxon-name-part-type="genus" reg="Trochila">T.</tp:taxon-name-part><tp:taxon-name-part taxon-name-part-type="species" reg="urediniophila">urediniophila</tp:taxon-name-part></tp:taxon-name>
                        </italic>
                      </td><td rowspan="1" colspan="1">
                        <italic>
                          <tp:taxon-name><tp:taxon-name-part taxon-name-part-type="genus" reg="Cerotelium">Cerotelium</tp:taxon-name-part><tp:taxon-name-part taxon-name-part-type="species" reg="fici">fici</tp:taxon-name-part></tp:taxon-name>
                        </italic>
                        <sup>*</sup>
                      </td><td rowspan="1" colspan="1">
                        <tp:taxon-name><tp:taxon-name-part taxon-name-part-type="family">Phakopsoraceae</tp:taxon-name-part></tp:taxon-name>
                        <sup>*</sup>
                      </td><td rowspan="1" colspan="1">(86.4)102.4–111.2(121.8)</td><td rowspan="1" colspan="1">(9.1)10.5–11.6(13.1)</td><td rowspan="1" colspan="1">(7.6)9.0–9.7(10.9)</td><td rowspan="1" colspan="1">(5.1)6.3–7.1(8.1)</td><td rowspan="1" colspan="1">This study</td></tr><tr><td rowspan="1" colspan="1">
                        <italic>
                          <tp:taxon-name><tp:taxon-name-part taxon-name-part-type="genus" reg="Trochila">T.</tp:taxon-name-part><tp:taxon-name-part taxon-name-part-type="species" reg="xishuangbanna">xishuangbanna</tp:taxon-name-part></tp:taxon-name>
                        </italic>
                      </td><td rowspan="1" colspan="1">no data</td><td rowspan="1" colspan="1">no data</td><td rowspan="1" colspan="1">55–60</td><td rowspan="1" colspan="1">3.5–4</td><td rowspan="1" colspan="1">8–11</td><td rowspan="1" colspan="1">1.2–1.7</td><td rowspan="1" colspan="1">Zhuang et al. (1990)</td></tr><tr><td rowspan="1" colspan="1">
                        <italic>
                          <tp:taxon-name><tp:taxon-name-part taxon-name-part-type="genus" reg="Trochila">T.</tp:taxon-name-part><tp:taxon-name-part taxon-name-part-type="species" reg="winteri">winteri</tp:taxon-name-part></tp:taxon-name>
                        </italic>
                      </td><td rowspan="1" colspan="1">
                        <italic>Drymis Winteri</italic>
                      </td><td rowspan="1" colspan="1">
                        <tp:taxon-name><tp:taxon-name-part taxon-name-part-type="family">Winteraceae</tp:taxon-name-part></tp:taxon-name>
                      </td><td rowspan="1" colspan="1">40–50</td><td rowspan="1" colspan="1">10–12</td><td rowspan="1" colspan="1">12–13</td><td rowspan="1" colspan="1">5</td><td rowspan="1" colspan="1">
                        <xref ref-type="bibr" rid="B92">Spegazzini (1888)</xref>
                      </td></tr></tbody></table></table-wrap></tp:treatment-sec><ref-list><ref id="B55"><mixed-citation xmlns:xlink="http://www.w3.org/1999/xlink" xlink:type="simple"><person-group><name name-style="western"><surname>Karsten</surname><given-names>PA</given-names></name></person-group> (<year>1871</year>) <article-title>Mycologia Fennica I. <tp:taxon-name><tp:taxon-name-part taxon-name-part-type="family">Discomycetes</tp:taxon-name-part></tp:taxon-name>.</article-title><source>Bidrag Kännedom Finland Natur Folk</source><volume>19</volume>: <fpage>1</fpage>–<lpage>263</lpage>.</mixed-citation></ref><ref id="B81"><mixed-citation xmlns:xlink="http://www.w3.org/1999/xlink" xlink:type="simple"><person-group><name name-style="western"><surname>Rehm</surname><given-names>H</given-names></name></person-group> (<year>1896</year>) Abt. 3. Ascomyceten: hysteriaceen und discomyceten. In: Rabenhorst L (Ed.) Kryptogamen-Flora von Deutschland, Oesterreich und der Schweiz. Verlag von Eduard Kummer, Leipzig.</mixed-citation></ref><ref id="B85"><mixed-citation xmlns:xlink="http://www.w3.org/1999/xlink" xlink:type="simple"><person-group><name name-style="western"><surname>Rostrup</surname><given-names>E</given-names></name></person-group> (<year>1885</year>) <article-title>Islands svampe.</article-title><source>Botanisk Tidsskrifte</source><volume>14</volume>: <fpage>218</fpage>–<lpage>229</lpage>.</mixed-citation></ref><ref id="B93"><mixed-citation xmlns:xlink="http://www.w3.org/1999/xlink" xlink:type="simple"><person-group><name name-style="western"><surname>Spegazzini</surname><given-names>C</given-names></name></person-group> (<year>1910</year>) <article-title>Hongos chilenos. Revista de la Facultad de Agronomia y Veterinaria.</article-title><volume>6</volume>: <fpage>130</fpage>–<lpage>132</lpage>.</mixed-citation></ref><ref id="B79"><mixed-citation xmlns:xlink="http://www.w3.org/1999/xlink" xlink:type="simple"><person-group><name name-style="western"><surname>Patouillard</surname><given-names>MN</given-names></name></person-group> (<year>1886</year>) <article-title>Quelques champignons de la Chine, récoltés par M. l’abbé Delavay dans la province du Yunnan.</article-title><source>Revue Mycologique</source><volume>8</volume>: <fpage>179</fpage>–<lpage>194</lpage>.</mixed-citation></ref><ref id="B18"><mixed-citation xmlns:xlink="http://www.w3.org/1999/xlink" xlink:type="simple"><person-group><name name-style="western"><surname>Dennis</surname><given-names>RWG</given-names></name></person-group> (<year>1961</year>) <article-title>Some Inoperculate <tp:taxon-name><tp:taxon-name-part taxon-name-part-type="family">Discomycetes</tp:taxon-name-part></tp:taxon-name> from New Zealand.</article-title><source>Kew Bulletin</source><volume>15</volume>(<issue>2</issue>): <fpage>293</fpage>–<lpage>320</lpage>. <ext-link xlink:type="simple" ext-link-type="doi" xlink:href="10.2307/4109373">https://doi.org/10.2307/4109373</ext-link></mixed-citation></ref><ref id="B86"><mixed-citation xmlns:xlink="http://www.w3.org/1999/xlink" xlink:type="simple"><person-group><name name-style="western"><surname>Rostrup</surname><given-names>E</given-names></name></person-group> (<year>1886</year>) <article-title>Svampen fra Finmarken.</article-title><source>Botanisk Tidsskrifte</source><volume>15</volume>: <fpage>229</fpage>–<lpage>236</lpage>.</mixed-citation></ref><ref id="B33"><mixed-citation xmlns:xlink="http://www.w3.org/1999/xlink" xlink:type="simple"><person-group><name name-style="western"><surname>Greenhalgh</surname><given-names>G</given-names></name><name name-style="western"><surname>Morgan-Jones</surname><given-names>G</given-names></name></person-group> (<year>1964</year>) <article-title>Some species of <italic><tp:taxon-name><tp:taxon-name-part taxon-name-part-type="genus">Trochila</tp:taxon-name-part></tp:taxon-name></italic> and an undescribed discomycete on leaves of <italic><tp:taxon-name><tp:taxon-name-part taxon-name-part-type="genus">Prunus</tp:taxon-name-part><tp:taxon-name-part taxon-name-part-type="species">laurocerasus</tp:taxon-name-part></tp:taxon-name></italic>.</article-title><source>Transactions of the British Mycological Society</source><volume>47</volume>: <fpage>311</fpage>–<lpage>320</lpage>. <ext-link xlink:type="simple" ext-link-type="doi" xlink:href="10.1016/S0007-1536(64)80002-4">https://doi.org/10.1016/S0007-1536(64)80002-4</ext-link></mixed-citation></ref><ref id="B87"><mixed-citation xmlns:xlink="http://www.w3.org/1999/xlink" xlink:type="simple"><person-group><name name-style="western"><surname>Rostrup</surname><given-names>E</given-names></name></person-group> (<year>1888</year>) <article-title>Oversigt over Grönlands svampe.</article-title><source>Meddelelser om Grønland</source><volume>3</volume>: <fpage>516</fpage>–<lpage>590</lpage>.</mixed-citation></ref><ref id="B110"><mixed-citation xmlns:xlink="http://www.w3.org/1999/xlink" xlink:type="simple"><person-group><name name-style="western"><surname>Ziolo</surname><given-names>E</given-names></name><name name-style="western"><surname>Madej</surname><given-names>T</given-names></name><name name-style="western"><surname>Blaszkowski</surname><given-names>J</given-names></name></person-group> (<year>2005</year>) <article-title><italic><tp:taxon-name><tp:taxon-name-part taxon-name-part-type="genus">Trochila</tp:taxon-name-part><tp:taxon-name-part taxon-name-part-type="species">ilicina</tp:taxon-name-part></tp:taxon-name></italic> (<tp:taxon-name><tp:taxon-name-part taxon-name-part-type="order">Helotiales</tp:taxon-name-part></tp:taxon-name>, <tp:taxon-name><tp:taxon-name-part taxon-name-part-type="phylum">Ascomycota</tp:taxon-name-part></tp:taxon-name>), a fungus newly found in Poland.</article-title><source>Acta Mycologica</source><volume>40</volume>: <fpage>181</fpage>–<lpage>184</lpage>. <ext-link xlink:type="simple" ext-link-type="doi" xlink:href="10.5586/am.2005.016">https://doi.org/10.5586/am.2005.016</ext-link></mixed-citation></ref><ref id="B94"><mixed-citation xmlns:xlink="http://www.w3.org/1999/xlink" xlink:type="simple"><person-group><name name-style="western"><surname>Spegazzini</surname><given-names>C</given-names></name></person-group> (<year>1921</year>) <article-title>Mycetes chilenses.</article-title><source>Boletin de la Academia Nacional de Ciencias</source><volume>25</volume>: <fpage>1</fpage>–<lpage>124</lpage>.</mixed-citation></ref><ref id="B82"><mixed-citation xmlns:xlink="http://www.w3.org/1999/xlink" xlink:type="simple"><person-group><name name-style="western"><surname>Rehm</surname><given-names>H-J</given-names></name></person-group> (<year>1909</year>) <article-title><tp:taxon-name><tp:taxon-name-part taxon-name-part-type="class">Ascomycetes</tp:taxon-name-part></tp:taxon-name> exs. Fasc. 45.</article-title><source>Annales Mycologici</source><volume>7</volume>: <fpage>524</fpage>–<lpage>530</lpage>.</mixed-citation></ref><ref id="B59"><mixed-citation xmlns:xlink="http://www.w3.org/1999/xlink" xlink:type="simple"><person-group><name name-style="western"><surname>Kirschstein</surname><given-names>W</given-names></name></person-group> (<year>1944</year>) <article-title>Über neue, seltene und kritische Kleinpilze.</article-title><source>Hedwigia</source><volume>81</volume>: <fpage>193</fpage>–<lpage>224</lpage>.</mixed-citation></ref><ref id="B74"><mixed-citation xmlns:xlink="http://www.w3.org/1999/xlink" xlink:type="simple"><person-group><name name-style="western"><surname>Mouton</surname><given-names>V</given-names></name></person-group> (<year>1900</year>) <article-title>Quatrième notice sur des ascomycètes nouveaux ou peu connus.</article-title><source>Bulletin de la Société Royale de Botanique de Belgique</source><volume>39</volume>: <fpage>37</fpage>–<lpage>53</lpage>.</mixed-citation></ref><ref id="B27"><mixed-citation xmlns:xlink="http://www.w3.org/1999/xlink" xlink:type="simple"><person-group><name name-style="western"><surname>Fries</surname><given-names>E</given-names></name></person-group> (<year>1849</year>) Summa Vegetabilium Scandinaviae. Sectio Posterior. Cl. XX. <tp:taxon-name><tp:taxon-name-part taxon-name-part-type="kingdom">Fungi</tp:taxon-name-part></tp:taxon-name>. A. Bonnier, Stockholm &amp; Leipzig, 261–572.</mixed-citation></ref><ref id="B89"><mixed-citation xmlns:xlink="http://www.w3.org/1999/xlink" xlink:type="simple"><person-group><name name-style="western"><surname>Saccardo</surname><given-names>PA</given-names></name></person-group> (<year>1878</year>) <article-title><tp:taxon-name><tp:taxon-name-part taxon-name-part-type="kingdom">Fungi</tp:taxon-name-part></tp:taxon-name> Veneti novi vel critici. Series IX.</article-title><source>Michelia</source><volume>4</volume>: <fpage>361</fpage>–<lpage>434</lpage>.</mixed-citation></ref><ref id="B15"><mixed-citation xmlns:xlink="http://www.w3.org/1999/xlink" xlink:type="simple"><person-group><name name-style="western"><surname>De Notaris</surname><given-names>G</given-names></name></person-group> (<year>1863</year>) <article-title>[printed 1864] Proposte di alcune rettificazioni al profilo dei Discomiceti.</article-title><source>Commentario della Società Crittogamologica Italiana</source><volume>1</volume>(<issue>5</issue>): <fpage>357</fpage>–<lpage>388</lpage>.</mixed-citation></ref><ref id="B26"><mixed-citation xmlns:xlink="http://www.w3.org/1999/xlink" xlink:type="simple"><person-group><name name-style="western"><surname>Feltgen</surname><given-names>J</given-names></name></person-group> (<year>1903</year>) <article-title>Vorstudien zu einer Pilz-flora des Grossherzogthums Luxemburg. I. Theil – <tp:taxon-name><tp:taxon-name-part taxon-name-part-type="class">Ascomycetes</tp:taxon-name-part></tp:taxon-name>. Nachträge III.</article-title><source>Recueil des mémoires et des travaux publiés par la Société de botanique du grand-duché de Luxembourg</source><volume>16</volume>: <fpage>3</fpage>–<lpage>328</lpage>.</mixed-citation></ref><ref id="B88"><mixed-citation xmlns:xlink="http://www.w3.org/1999/xlink" xlink:type="simple"><person-group><name name-style="western"><surname>Rostrup</surname><given-names>E</given-names></name></person-group> (<year>1891</year>) <article-title>Tillaeg til “Grönlands svampe (1888)”.</article-title><source>Meddelelser om Grønland</source><volume>3</volume>: <fpage>591</fpage>–<lpage>643</lpage>.</mixed-citation></ref><ref id="B58"><mixed-citation xmlns:xlink="http://www.w3.org/1999/xlink" xlink:type="simple"><person-group><name name-style="western"><surname>Kirschstein</surname><given-names>W</given-names></name></person-group> (<year>1941</year>) <article-title>De plerisque novis ascomycetibus et paucis novis fungis imperfectis.</article-title><source>Hedwigia</source><volume>80</volume>: <fpage>119</fpage>–<lpage>137</lpage>.</mixed-citation></ref><ref id="B43"><mixed-citation xmlns:xlink="http://www.w3.org/1999/xlink" xlink:type="simple"><person-group><name name-style="western"><surname>Hennings</surname><given-names>P</given-names></name></person-group> (<year>1900</year>) <article-title><tp:taxon-name><tp:taxon-name-part taxon-name-part-type="kingdom">Fungi</tp:taxon-name-part></tp:taxon-name> japonici.</article-title><source>Botanische Jahrbücher fur Systematik, Pflanzengeschichte und Pflanzengeographie</source><volume>28</volume>: <fpage>273</fpage>–<lpage>280</lpage>.</mixed-citation></ref><ref id="B35"><mixed-citation xmlns:xlink="http://www.w3.org/1999/xlink" xlink:type="simple"><person-group><name name-style="western"><surname>Grelet</surname><given-names>L-J</given-names></name><name name-style="western"><surname>de Crozals</surname><given-names>A</given-names></name></person-group> (<year>1928</year>) <article-title>Discomycètes nouveaux (3ième série).</article-title><source>Bulletin trimestriel de la Société mycologique de France</source><volume>44</volume>: <fpage>336</fpage>–<lpage>340</lpage>.</mixed-citation></ref><ref id="B30"><mixed-citation xmlns:xlink="http://www.w3.org/1999/xlink" xlink:type="simple"><person-group><name name-style="western"><surname>Gamundí</surname><given-names>IJ</given-names></name><name name-style="western"><surname>Arambarri</surname><given-names>AM</given-names></name><name name-style="western"><surname>Giaiotti</surname><given-names>A</given-names></name></person-group> (<year>1978</year>) <article-title>Micoflora de la hojarasca de <italic><tp:taxon-name><tp:taxon-name-part taxon-name-part-type="genus">Nothofagus</tp:taxon-name-part><tp:taxon-name-part taxon-name-part-type="species">dombeyi</tp:taxon-name-part></tp:taxon-name></italic>.</article-title><source>Darwiniana</source><volume>21</volume>: <fpage>81</fpage>–<lpage>114</lpage>.</mixed-citation></ref><ref id="B92"><mixed-citation xmlns:xlink="http://www.w3.org/1999/xlink" xlink:type="simple"><person-group><name name-style="western"><surname>Spegazzini</surname><given-names>C</given-names></name></person-group> (<year>1888</year>) <article-title><tp:taxon-name><tp:taxon-name-part taxon-name-part-type="kingdom">Fungi</tp:taxon-name-part></tp:taxon-name> Fuegiani.</article-title><source>Boletin de la Academia Nacional de Ciencias en Córdoba</source><volume>11</volume>: <fpage>135</fpage>–<lpage>311</lpage>. <ext-link xlink:type="simple" ext-link-type="doi" xlink:href="10.5962/bhl.title.4055">https://doi.org/10.5962/bhl.title.4055</ext-link></mixed-citation></ref></ref-list></tp:taxon-treatment>
