# Supplementary material for: Notes on Trochila (Ascomycota, Leotiomycetes), with new species and combinations
Source: MycoKeys. 2021 Feb 11;78:21–47. doi: 10.3897/mycokeys.78.62046 (PMC9849072; doi:10.3897/mycokeys.78.62046)
Supplement: XML Treatment for Trochila urediniophila [file mycokeys.78.62046-treatment2.xml]

<!DOCTYPE tp:taxon-treatment
  PUBLIC "-//TaxonX//DTD Taxonomic Treatment Publishing DTD v0 20100105//EN" "tax-treatment-NSO.dtd">
<tp:taxon-treatment xmlns:tp="http://www.plazi.org/taxpub"><tp:treatment-meta><kwd-group><label>Taxon classification</label><kwd>
                  <named-content content-type="kingdom">Fungi</named-content>
                </kwd><kwd>
                  <named-content content-type="order">Helotiales</named-content>
                </kwd><kwd>
                  <named-content content-type="family">Hemiphacidiaceae</named-content>
                </kwd></kwd-group><mixed-citation publication-type="journal"><person-group><name><surname>Gómez-Zapata</surname><given-names>Paula Andrea</given-names></name><name><surname>Haelewaters</surname><given-names>Danny</given-names></name><name><surname>Quijada</surname><given-names>Luis</given-names></name><name><surname>Pfister</surname><given-names>Donald H.</given-names></name><name><surname>Aime</surname><given-names>M. Catherine</given-names></name></person-group><article-title>Notes on <italic><tp:taxon-name><tp:taxon-name-part taxon-name-part-type="genus" reg="Trochila">Trochila</tp:taxon-name-part></tp:taxon-name></italic> (<tp:taxon-name><tp:taxon-name-part taxon-name-part-type="phylum">Ascomycota</tp:taxon-name-part></tp:taxon-name>, <tp:taxon-name><tp:taxon-name-part taxon-name-part-type="class">Leotiomycetes</tp:taxon-name-part></tp:taxon-name>), with new species and combinations</article-title><source>MycoKeys</source><day>11</day><month>02</month><year>2021</year><volume>78</volume><fpage>21</fpage><lpage>47</lpage><pub-id pub-id-type="doi">10.3897/mycokeys.78.62046</pub-id></mixed-citation></tp:treatment-meta><tp:nomenclature><tp:taxon-name>
                <object-id xmlns:xlink="http://www.w3.org/1999/xlink" content-type="arpha" xlink:type="simple">3E270F05-A970-5F1E-9250-4580E265F0AE</object-id>
                <tp:taxon-name-part taxon-name-part-type="genus" reg="Trochila">Trochila</tp:taxon-name-part>
                <tp:taxon-name-part taxon-name-part-type="species" reg="urediniophila">urediniophila</tp:taxon-name-part>
                <object-id xmlns:xlink="http://www.w3.org/1999/xlink" content-type="mycobank" xlink:type="simple">836583</object-id>
              </tp:taxon-name><tp:taxon-authority>Gomez-Zap., Haelew. &amp; Aime</tp:taxon-authority><tp:taxon-status xmlns:xlink="http://www.w3.org/1999/xlink" xlink:type="simple">sp. nov.</tp:taxon-status><xref ref-type="fig" rid="F4">Fig. 4</xref></tp:nomenclature><tp:treatment-sec sec-type="diagnosis" id="SECID0EKGCK"><title>Diagnosis.</title><p>Differs from <italic><tp:taxon-name><tp:taxon-name-part taxon-name-part-type="genus" reg="Trochila">Trochila</tp:taxon-name-part><tp:taxon-name-part taxon-name-part-type="species" reg="ilicina">ilicina</tp:taxon-name-part></tp:taxon-name></italic> in ecological strategy (fungicolous symbiont); sizes of asci (102.4–111.2 × 10.5–11.6 µm), ascospores (9.0–9.7 × 6.3–7.1 µm), paraphyses (3.2–3.6 µm wide); and the inamyloidity of its ascus apex.</p><fig id="F4" position="float" orientation="portrait"><object-id xmlns:xlink="http://www.w3.org/1999/xlink" content-type="doi" xlink:type="simple">10.3897/mycokeys.78.62046.figure4</object-id><object-id xmlns:xlink="http://www.w3.org/1999/xlink" content-type="zenodo_dep_id" xlink:type="simple">4550118</object-id><object-id xmlns:xlink="http://www.w3.org/1999/xlink" content-type="arpha" xlink:type="simple">731FBB9C-10DC-5EBB-9C38-30773456A7F7</object-id><label>Figure 4.</label><caption><p>Morphological features of <italic><tp:taxon-name><tp:taxon-name-part taxon-name-part-type="genus" reg="Trochila">Trochila</tp:taxon-name-part><tp:taxon-name-part taxon-name-part-type="species" reg="urediniophila">urediniophila</tp:taxon-name-part></tp:taxon-name></italic>, holotype collection (PUL F27668) <bold>a1–a4</bold> dried apothecia growing on uredinia of <italic><tp:taxon-name><tp:taxon-name-part taxon-name-part-type="genus" reg="Cerotelium">Cerotelium</tp:taxon-name-part><tp:taxon-name-part taxon-name-part-type="species" reg="fici">fici</tp:taxon-name-part></tp:taxon-name></italic><bold>a2, a3</bold> substrate (uredinia) on which the apothecia grow (arrows) <bold>b1</bold> transverse section of apothecia; arrow pointing out the substrate <bold>b2, b3</bold> details of excipulum at margin and upper flanks <bold>b4</bold> cells at base <bold>c1–c3</bold> asci <bold>d1</bold> paraphyses <bold>e1–e3</bold> ascospores <bold>e2, e3</bold> oil drops (<abbrev xmlns:xlink="http://www.w3.org/1999/xlink" content-type="institution" xlink:title="lipid bodies" id="ABBRID0ELICK" xlink:type="simple">LBs</abbrev>) inside ascospores. Mounted in: Congo Red (<bold>c1, e2</bold>), H<sub>2</sub>O (<bold>b2, c3, d1, e1, e3</bold>), <abbrev xmlns:xlink="http://www.w3.org/1999/xlink" xlink:title="potassium hydroxide" id="ABBRID0EWICK" xlink:type="simple">KOH</abbrev> (<bold>b1, b3, b4, c2</bold>). Scale bars: 1 mm (<bold>a1–a3</bold>); 500 µm (<bold>a4</bold>); 200 µm (<bold>b1</bold>); 50 µm (<bold>b2</bold>); 20 µm (<bold>b3, b4, c2, c3, d1</bold>); 2 µm (<bold>c1, e1–e3</bold>).</p></caption><graphic xmlns:xlink="http://www.w3.org/1999/xlink" xlink:href="mycokeys-78-021-g004.jpg" position="float" orientation="portrait" xlink:type="simple" id="oo_507853.jpg"><uri content-type="original_file" xlink:type="simple">https://binary.pensoft.net/fig/507853</uri></graphic></fig></tp:treatment-sec><tp:treatment-sec sec-type="material" id="SECID0EOJCK"><title>Type.</title><p>Holotype: Reliquiae Farlowiana No. 723; Trinidad and Tobago, Port of Spain, Trinidad, Maraval Valley, ca. <named-content xmlns:xlink="http://www.w3.org/1999/xlink" content-type="dwc:verbatimCoordinates" xlink:type="simple"><named-content content-type="geo-json" specific-use="{&#34;type&#34;:&#34;Point&#34;,&#34;coordinates&#34;:[-61.250000,10.500000]}" id="NCID0EXJCK" xlink:type="simple">10.5°N, 61.25°W</named-content></named-content>, alt. ±301 m a.s.l., 1 Apr 1912, <italic>leg.</italic> R. Thaxter, on uredinia of <italic><tp:taxon-name><tp:taxon-name-part taxon-name-part-type="genus" reg="Cerotelium">Cerotelium</tp:taxon-name-part><tp:taxon-name-part taxon-name-part-type="species" reg="fici">fici</tp:taxon-name-part></tp:taxon-name></italic> [as <italic><tp:taxon-name><tp:taxon-name-part taxon-name-part-type="genus" reg="Phakopsora">Phakopsora</tp:taxon-name-part><tp:taxon-name-part taxon-name-part-type="species" reg="nishidana">nishidana</tp:taxon-name-part></tp:taxon-name></italic>] (<tp:taxon-name><tp:taxon-name-part taxon-name-part-type="order">Pucciniales</tp:taxon-name-part></tp:taxon-name>, <tp:taxon-name><tp:taxon-name-part taxon-name-part-type="family">Phakopsoraceae</tp:taxon-name-part></tp:taxon-name>) on the underside of <italic><tp:taxon-name><tp:taxon-name-part taxon-name-part-type="genus" reg="Ficus">Ficus</tp:taxon-name-part><tp:taxon-name-part taxon-name-part-type="species" reg="maxima">maxima</tp:taxon-name-part></tp:taxon-name></italic> (<tp:taxon-name><tp:taxon-name-part taxon-name-part-type="order">Rosales</tp:taxon-name-part></tp:taxon-name>, <tp:taxon-name><tp:taxon-name-part taxon-name-part-type="family">Moraceae</tp:taxon-name-part></tp:taxon-name>) leaves, PUL F27668 (ex-PUR F18316). Ex-holotype sequences: isolate F18316 (3 apothecia, <abbrev xmlns:xlink="http://www.w3.org/1999/xlink" content-type="institution" xlink:title="internal transcribed spacer" id="ABBRID0ETLCK" xlink:type="simple">ITS</abbrev>: <ext-link xmlns:xlink="http://www.w3.org/1999/xlink" ext-link-type="gen" xlink:href="MT873946" xlink:type="simple">MT873946</ext-link>, <abbrev xmlns:xlink="http://www.w3.org/1999/xlink" content-type="institution" xlink:title="large ribosomal subunits" id="ABBRID0E1LCK" xlink:type="simple">LSU</abbrev>: <ext-link xmlns:xlink="http://www.w3.org/1999/xlink" ext-link-type="gen" xlink:href="MT873951" xlink:type="simple">MT873951</ext-link>).</p></tp:treatment-sec><tp:treatment-sec sec-type="etymology" id="SECID0EBMCK"><title>Etymology.</title><p>Referring to the intimate association of the fungus with the uredinia of <italic><tp:taxon-name><tp:taxon-name-part taxon-name-part-type="genus" reg="Cerotelium">Cerotelium</tp:taxon-name-part><tp:taxon-name-part taxon-name-part-type="species" reg="fici">fici</tp:taxon-name-part></tp:taxon-name></italic>.</p></tp:treatment-sec><tp:treatment-sec sec-type="description" id="SECID0ESMCK"><title>Description.</title><p><italic>Apothecia</italic> protruding from uredinia of <italic><tp:taxon-name><tp:taxon-name-part taxon-name-part-type="genus" reg="Cerotelium">Cerotelium</tp:taxon-name-part><tp:taxon-name-part taxon-name-part-type="species" reg="fici">fici</tp:taxon-name-part></tp:taxon-name></italic>, gregarious in small groups or rarely solitary, discoid to irregular-ellipsoid when crowded, 0.4–1.0 mm diam., subsessile on a broad base, flat to slightly concave at maturity, dark grayish yellow brown (81.d.gy.yBr) to dark grayish brown (62.d.gy.Br), margin marked and lighter than hymenium, light grayish yellow brown (79.l.gr.yBr) to medium yellow brown (77.m.yBr), receptacle concolor with margin and surface slightly pruinose. <italic>Asci</italic> †(86.4–)102.4–111.2(–121.8) × (9.1–)10.5–11.6(–13.1) µm, 8-spored, cylindrical, †uniseriate; apex rounded to subconical, inamyloid (<abbrev xmlns:xlink="http://www.w3.org/1999/xlink" content-type="institution" xlink:title="Lugol’s solution" id="ABBRID0EHNCK" xlink:type="simple">IKI</abbrev>, <abbrev xmlns:xlink="http://www.w3.org/1999/xlink" xlink:title="potassium hydroxide" id="ABBRID0EMNCK" xlink:type="simple">KOH</abbrev>-pretreated or not), base arising from croziers. <italic>Ascospores</italic> †(7.6–)9.0–9.7(–10.9) × (5.1–)6.3–7.1(–8.1) µm, ovoid to ellipsoid, aseptate, hyaline, smooth-walled, guttulate, containing †one to two pale yellow (89.p.Y) to yellow gray (93.y Gray) oil drops (<abbrev xmlns:xlink="http://www.w3.org/1999/xlink" content-type="institution" xlink:title="lipid bodies" id="ABBRID0ETNCK" xlink:type="simple">LBs</abbrev>), 2–5 µm diam., <abbrev xmlns:xlink="http://www.w3.org/1999/xlink" content-type="institution" xlink:title="oil content index" id="ABBRID0EYNCK" xlink:type="simple">OCI</abbrev> = (40–)55.1–66.9(–81)%. <italic>Paraphyses</italic> cylindrical to slightly or medium clavate-spathulate, unbranched, smooth, septate, hyaline, †(2.3–)3.2–3.6(–4.1) µm wide, apex up to 6.8 µm wide. <italic>Medullary excipulum</italic> †17.4–79.4 µm thick, <italic>textura intricata</italic> strong brown (55.s.Br) to deep brown (56.deepBr). <italic>Ectal excipulum</italic> of <italic>textura globulosa</italic>–<italic>angularis</italic> at base and lower flanks, strong yellow brown (74.s.yBr) to dark brown (59.d.Br), †32.8–93.5 µm thick, cells †(7.3–)9.0–10.8(–15.3) × (6.0–)7.5–8.7(–11.5) µm; at upper flanks and margin cells vertically oriented of <italic>textura prismatica</italic>, 17–34 µm thick, at margin and upper flank cells protruding like short hairs, hyaline, aseptate, cylindrical, †(9.5–)16–20.6(–29.1) × (3.0–)3.9–4.5(–5.8) µm. <italic>Asexual state</italic> unknown.</p></tp:treatment-sec><tp:treatment-sec sec-type="notes" id="SECID0ENOCK"><title>Notes.</title><p><italic><tp:taxon-name><tp:taxon-name-part taxon-name-part-type="genus" reg="Trochila">Trochila</tp:taxon-name-part><tp:taxon-name-part taxon-name-part-type="species" reg="urediniophila">urediniophila</tp:taxon-name-part></tp:taxon-name></italic> is the first known fungicolous member of the genus. The specimen described here was discovered during a survey of hyperparasites of rust fungi at PUR. Apothecia of <italic><tp:taxon-name><tp:taxon-name-part taxon-name-part-type="genus" reg="Trochila">T.</tp:taxon-name-part><tp:taxon-name-part taxon-name-part-type="species" reg="urediniophila">urediniophila</tp:taxon-name-part></tp:taxon-name></italic> were never observed in direct contact with the plant tissue; instead, they grew directly on the uredinia of <italic><tp:taxon-name><tp:taxon-name-part taxon-name-part-type="genus" reg="Cerotelium">Cerotelium</tp:taxon-name-part><tp:taxon-name-part taxon-name-part-type="species" reg="fici">fici</tp:taxon-name-part></tp:taxon-name></italic> on the underside of <italic><tp:taxon-name><tp:taxon-name-part taxon-name-part-type="genus" reg="Ficus">Ficus</tp:taxon-name-part><tp:taxon-name-part taxon-name-part-type="species" reg="maxima">maxima</tp:taxon-name-part></tp:taxon-name></italic> leaves. <italic><tp:taxon-name><tp:taxon-name-part taxon-name-part-type="genus" reg="Trochila">Trochila</tp:taxon-name-part><tp:taxon-name-part taxon-name-part-type="species" reg="ilicina">ilicina</tp:taxon-name-part></tp:taxon-name></italic> is most similar to <italic><tp:taxon-name><tp:taxon-name-part taxon-name-part-type="genus" reg="Trochila">T.</tp:taxon-name-part><tp:taxon-name-part taxon-name-part-type="species" reg="urediniophila">urediniophila</tp:taxon-name-part></tp:taxon-name></italic>, but <italic><tp:taxon-name><tp:taxon-name-part taxon-name-part-type="genus" reg="Trochila">T.</tp:taxon-name-part><tp:taxon-name-part taxon-name-part-type="species" reg="urediniophila">urediniophila</tp:taxon-name-part></tp:taxon-name></italic> differs from <italic><tp:taxon-name><tp:taxon-name-part taxon-name-part-type="genus" reg="Trochila">T.</tp:taxon-name-part><tp:taxon-name-part taxon-name-part-type="species" reg="ilicina">ilicina</tp:taxon-name-part></tp:taxon-name></italic> in its distinctly wider ascospores, larger asci, inamyloid ascus apex, and wider apex of the paraphyses. The uredinia of the host fungus, <italic><tp:taxon-name><tp:taxon-name-part taxon-name-part-type="genus" reg="Cerotelium">C.</tp:taxon-name-part><tp:taxon-name-part taxon-name-part-type="species" reg="fici">fici</tp:taxon-name-part></tp:taxon-name></italic>, become a solidified mass that changes in color from dark orange yellow (72.d.OY) without apothecia of <italic><tp:taxon-name><tp:taxon-name-part taxon-name-part-type="genus" reg="Trochila">Trochila</tp:taxon-name-part></tp:taxon-name></italic> to brownish black (65.brBlack) where apothecia are present.</p><p>A second duplicate of the Reliquiae Farlowiana No. 723 is also deposited at PUR (accession PUR F1098). However, no apothecia were present on this specimen, nor could additional specimens of <italic><tp:taxon-name><tp:taxon-name-part taxon-name-part-type="genus" reg="Trochila">T.</tp:taxon-name-part><tp:taxon-name-part taxon-name-part-type="species" reg="urediniophila">urediniophila</tp:taxon-name-part></tp:taxon-name></italic> be found on any of the other specimens of <italic><tp:taxon-name><tp:taxon-name-part taxon-name-part-type="genus" reg="Cerotelium">C.</tp:taxon-name-part><tp:taxon-name-part taxon-name-part-type="species" reg="fici">fici</tp:taxon-name-part></tp:taxon-name></italic> housed at PUR. At least eight other duplicates are housed at BPI, CINC, CUP, F, ISC, MICH, and UC (<xref ref-type="bibr" rid="B76">MyCoPortal 2020</xref>). It is unknown whether any of them may host <italic><tp:taxon-name><tp:taxon-name-part taxon-name-part-type="genus" reg="Trochila">T.</tp:taxon-name-part><tp:taxon-name-part taxon-name-part-type="species" reg="urediniophila">urediniophila</tp:taxon-name-part></tp:taxon-name></italic>.</p></tp:treatment-sec><ref-list><ref id="B76"><mixed-citation xmlns:xlink="http://www.w3.org/1999/xlink" xlink:type="simple"><institution xlink:type="simple">MyCoPortal</institution> (<year>2020</year>) Mycology Collections data Portal. <ext-link xlink:type="simple" ext-link-type="uri" xlink:href="http://mycoportal.org/portal/index.php">http://mycoportal.org/portal/index.php</ext-link> [accessed 7 December 2020]</mixed-citation></ref></ref-list></tp:taxon-treatment>
