# Supplementary material for: Notes on Trochila (Ascomycota, Leotiomycetes), with new species and combinations
Source: MycoKeys. 2021 Feb 11;78:21–47. doi: 10.3897/mycokeys.78.62046 (PMC9849072; doi:10.3897/mycokeys.78.62046)
Supplement: XML Treatment for Trochila colensoi [file mycokeys.78.62046-treatment3.xml]

<!DOCTYPE tp:taxon-treatment
  PUBLIC "-//TaxonX//DTD Taxonomic Treatment Publishing DTD v0 20100105//EN" "tax-treatment-NSO.dtd">
<tp:taxon-treatment xmlns:tp="http://www.plazi.org/taxpub"><tp:treatment-meta><kwd-group><label>Taxon classification</label><kwd>
                  <named-content content-type="kingdom">Fungi</named-content>
                </kwd><kwd>
                  <named-content content-type="order">Helotiales</named-content>
                </kwd><kwd>
                  <named-content content-type="family">Hemiphacidiaceae</named-content>
                </kwd></kwd-group><mixed-citation publication-type="journal"><person-group><name><surname>Gómez-Zapata</surname><given-names>Paula Andrea</given-names></name><name><surname>Haelewaters</surname><given-names>Danny</given-names></name><name><surname>Quijada</surname><given-names>Luis</given-names></name><name><surname>Pfister</surname><given-names>Donald H.</given-names></name><name><surname>Aime</surname><given-names>M. Catherine</given-names></name></person-group><article-title>Notes on <italic><tp:taxon-name><tp:taxon-name-part taxon-name-part-type="genus" reg="Trochila">Trochila</tp:taxon-name-part></tp:taxon-name></italic> (<tp:taxon-name><tp:taxon-name-part taxon-name-part-type="phylum">Ascomycota</tp:taxon-name-part></tp:taxon-name>, <tp:taxon-name><tp:taxon-name-part taxon-name-part-type="class">Leotiomycetes</tp:taxon-name-part></tp:taxon-name>), with new species and combinations</article-title><source>MycoKeys</source><day>11</day><month>02</month><year>2021</year><volume>78</volume><fpage>21</fpage><lpage>47</lpage><pub-id pub-id-type="doi">10.3897/mycokeys.78.62046</pub-id></mixed-citation></tp:treatment-meta><tp:nomenclature><tp:taxon-name>
                <object-id xmlns:xlink="http://www.w3.org/1999/xlink" content-type="arpha" xlink:type="simple">C83D9FC2-6A2D-5D22-9AF7-70261076EF21</object-id>
                <tp:taxon-name-part taxon-name-part-type="genus" reg="Trochila">Trochila</tp:taxon-name-part>
                <tp:taxon-name-part taxon-name-part-type="species" reg="colensoi">colensoi</tp:taxon-name-part>
                <object-id xmlns:xlink="http://www.w3.org/1999/xlink" content-type="mycobank" xlink:type="simple">836591</object-id>
              </tp:taxon-name><tp:taxon-authority>(Berk.) Quijada</tp:taxon-authority><tp:taxon-status xmlns:xlink="http://www.w3.org/1999/xlink" xlink:type="simple">comb. nov.</tp:taxon-status><tp:nomenclature-citation-list><tp:nomenclature-citation><tp:taxon-name>
                    <tp:taxon-name-part taxon-name-part-type="genus" reg="Cenangium"/>
                    <tp:taxon-name-part taxon-name-part-type="species" reg="colensoi"/>
                  </tp:taxon-name><comment>≡ <tp:taxon-name><tp:taxon-name-part taxon-name-part-type="genus" reg="Cenangium">Cenangium</tp:taxon-name-part><tp:taxon-name-part taxon-name-part-type="species" reg="colensoi">colensoi</tp:taxon-name-part></tp:taxon-name> Berk., Hooker, Bot. Antarct. Voy. Erebus Terror 1839–1843, II, Fl. Nov.-Zeal.: 201 (1855). [Basionym] </comment></tp:nomenclature-citation><tp:nomenclature-citation><tp:taxon-name>
                    <tp:taxon-name-part taxon-name-part-type="genus" reg="Pseudopeziza"/>
                    <tp:taxon-name-part taxon-name-part-type="species" reg="colensoi"/>
                  </tp:taxon-name><comment>= <tp:taxon-name><tp:taxon-name-part taxon-name-part-type="genus" reg="Pseudopeziza">Pseudopeziza</tp:taxon-name-part><tp:taxon-name-part taxon-name-part-type="species" reg="colensoi">colensoi</tp:taxon-name-part></tp:taxon-name> (Berk.) Massee, J. Linn. Soc., Bot. 31: 468 (1896) </comment></tp:nomenclature-citation></tp:nomenclature-citation-list></tp:nomenclature><tp:treatment-sec sec-type="notes" id="SECID0ELVCK"><title>Notes.</title><p><italic><tp:taxon-name><tp:taxon-name-part taxon-name-part-type="genus" reg="Cenangium">Cenangium</tp:taxon-name-part><tp:taxon-name-part taxon-name-part-type="species" reg="colensoi">colensoi</tp:taxon-name-part></tp:taxon-name></italic> is described from dead leaves of <italic><tp:taxon-name><tp:taxon-name-part taxon-name-part-type="genus" reg="Cordyline">Cordyline</tp:taxon-name-part></tp:taxon-name></italic> sp. (<tp:taxon-name><tp:taxon-name-part taxon-name-part-type="order">Asparagales</tp:taxon-name-part></tp:taxon-name>, <tp:taxon-name><tp:taxon-name-part taxon-name-part-type="family">Asparagaceae</tp:taxon-name-part></tp:taxon-name>) in New Zealand (<xref ref-type="bibr" rid="B46">Hooker 1855</xref>). The host had been mistakenly reported as <italic><tp:taxon-name><tp:taxon-name-part taxon-name-part-type="genus" reg="Phormium">Phormium</tp:taxon-name-part></tp:taxon-name></italic> (<tp:taxon-name><tp:taxon-name-part taxon-name-part-type="order">Asparagales</tp:taxon-name-part></tp:taxon-name>, <tp:taxon-name><tp:taxon-name-part taxon-name-part-type="family">Asphodelaceae</tp:taxon-name-part></tp:taxon-name>) by Berkeley in <xref ref-type="bibr" rid="B46">Hooker (1855)</xref> and only recently corrected after re-study of the type collection (<xref ref-type="bibr" rid="B65">Landcare Research 2020</xref>). <italic><tp:taxon-name><tp:taxon-name-part taxon-name-part-type="genus" reg="Cenangium">Cenangium</tp:taxon-name-part><tp:taxon-name-part taxon-name-part-type="species" reg="colensoi">colensoi</tp:taxon-name-part></tp:taxon-name></italic> was later combined in <italic><tp:taxon-name><tp:taxon-name-part taxon-name-part-type="genus" reg="Pseudopeziza">Pseudopeziza</tp:taxon-name-part></tp:taxon-name></italic> and described in more detail by <xref ref-type="bibr" rid="B70">Massee (1896)</xref>. Both authors commented on the watery-grey disc and brownish receptacle of the apothecia. The apothecia develop among the rigid vascular bundles of the epidermis, first covered by the cuticle, then erumpent and opening by a narrow slit, becoming discoid when mature (<xref ref-type="bibr" rid="B46">Hooker 1855</xref>; <xref ref-type="bibr" rid="B70">Massee 1896</xref>). The habit of this fungus fits well with typical macromorphological features of the genus <italic><tp:taxon-name><tp:taxon-name-part taxon-name-part-type="genus" reg="Trochila">Trochila</tp:taxon-name-part></tp:taxon-name></italic> – a dark brown to black receptacle, which develops beneath the host tissues and eventually becomes erumpent to expose the hymenium by splitting along radial lines or by its splitting into lobes (von <xref ref-type="bibr" rid="B45">Höhnel 1917</xref>; <xref ref-type="bibr" rid="B33">Greenhalgh and Morgan-Jones 1964</xref>; <xref ref-type="bibr" rid="B19">Dennis 1978</xref>; <xref ref-type="bibr" rid="B6">Baral and Marson 2005</xref>). Microscopically, <italic><tp:taxon-name><tp:taxon-name-part taxon-name-part-type="genus" reg="Pseudopeziza">P.</tp:taxon-name-part><tp:taxon-name-part taxon-name-part-type="species" reg="colensoi">colensoi</tp:taxon-name-part></tp:taxon-name></italic> was described with a parenchymatous excipulum (angular-globose or isodiametric cells), hyaline under the hymenium and dark brown at the cortex (Berkeley in <xref ref-type="bibr" rid="B46">Hooker 1855</xref>; <xref ref-type="bibr" rid="B70">Massee 1896</xref>), which is also in agreement with the excipular features of <italic><tp:taxon-name><tp:taxon-name-part taxon-name-part-type="genus" reg="Trochila">Trochila</tp:taxon-name-part></tp:taxon-name></italic> species. Finally, the hymenium of <italic><tp:taxon-name><tp:taxon-name-part taxon-name-part-type="genus" reg="Pseudopeziza">P.</tp:taxon-name-part><tp:taxon-name-part taxon-name-part-type="species" reg="colensoi">colensoi</tp:taxon-name-part></tp:taxon-name></italic> was described as composed of inamyloid, 8-spored asci with elliptical hyaline ascospores and slender paraphyses (<italic>op. cit.</italic>).</p><p>In 2018, P.R. Johnston collected two specimens (PDD:112240, PDD:112242, <xref ref-type="bibr" rid="B65">Landcare Research 2020</xref>) on leaves of <italic><tp:taxon-name><tp:taxon-name-part taxon-name-part-type="genus" reg="Cordyline">Cordyline</tp:taxon-name-part><tp:taxon-name-part taxon-name-part-type="species" reg="australis">australis</tp:taxon-name-part></tp:taxon-name></italic> (<tp:taxon-name><tp:taxon-name-part taxon-name-part-type="family">Asparagaceae</tp:taxon-name-part></tp:taxon-name>). The morphology, ecology (host), and locality of these new collections agree with <italic><tp:taxon-name><tp:taxon-name-part taxon-name-part-type="genus" reg="Pseudopeziza">P.</tp:taxon-name-part><tp:taxon-name-part taxon-name-part-type="species" reg="colensoi">colensoi</tp:taxon-name-part></tp:taxon-name></italic>. The photographs of both specimens reveal features such as guttules in ascospores and paraphyses, protruding hyaline cells in the cortical layer of the upper flank and margin, and hyaline gelatinized hyphae covering the dark globose-angular cells of the ectal excipulum at the base and lower flanks. The latter excipular feature of the receptacle is reminiscent of <xref ref-type="bibr" rid="B108">Zhuang’s (1990)</xref> description of <italic><tp:taxon-name><tp:taxon-name-part taxon-name-part-type="genus" reg="Calycellinopsis">Calycellinopsis</tp:taxon-name-part><tp:taxon-name-part taxon-name-part-type="species" reg="xishuangbanna">xishuangbanna</tp:taxon-name-part></tp:taxon-name></italic>. An <abbrev xmlns:xlink="http://www.w3.org/1999/xlink" content-type="institution" xlink:title="internal transcribed spacer" id="ABBRID0EW2CK" xlink:type="simple">ITS</abbrev> sequence of this species was generated from the recent material (PDD:112240) and included in the <tp:taxon-name><tp:taxon-name-part taxon-name-part-type="class">Leotiomycetes</tp:taxon-name-part></tp:taxon-name>-wide <abbrev xmlns:xlink="http://www.w3.org/1999/xlink" content-type="institution" xlink:title="internal transcribed spacer" id="ABBRID0EA3CK" xlink:type="simple">ITS</abbrev> phylogeny of <xref ref-type="bibr" rid="B52">Johnston et al. (2019)</xref>. Their results and those in this study (Figs <xref ref-type="fig" rid="F1">1</xref>, <xref ref-type="fig" rid="F2">2</xref>) show that <italic><tp:taxon-name><tp:taxon-name-part taxon-name-part-type="genus" reg="Pseudopeziza">P.</tp:taxon-name-part><tp:taxon-name-part taxon-name-part-type="species" reg="colensoi">colensoi</tp:taxon-name-part></tp:taxon-name></italic> is placed among species of <italic><tp:taxon-name><tp:taxon-name-part taxon-name-part-type="genus" reg="Trochila">Trochila</tp:taxon-name-part></tp:taxon-name></italic>.</p></tp:treatment-sec><tp:treatment-sec><!--Section generated to contain objects referenced in tp:taxon-treatment.--><fig id="F1" position="float" orientation="portrait"><object-id xmlns:xlink="http://www.w3.org/1999/xlink" content-type="doi" xlink:type="simple">10.3897/mycokeys.78.62046.figure1</object-id><object-id xmlns:xlink="http://www.w3.org/1999/xlink" content-type="zenodo_dep_id" xlink:type="simple">4550112</object-id><object-id xmlns:xlink="http://www.w3.org/1999/xlink" content-type="arpha" xlink:type="simple">306ED729-381A-514A-B370-227D68CD2FB9</object-id><label>Figure 1.</label><caption><p>The best-scoring <abbrev xmlns:xlink="http://www.w3.org/1999/xlink" content-type="institution" xlink:title="Maximum likelihood" id="ABBRID0EX5CI" xlink:type="simple">ML</abbrev> tree (-lnL = 87544.854) of <tp:taxon-name><tp:taxon-name-part taxon-name-part-type="family">Cenangiaceae</tp:taxon-name-part></tp:taxon-name>, <tp:taxon-name><tp:taxon-name-part taxon-name-part-type="family">Cordieritidaceae</tp:taxon-name-part></tp:taxon-name>, <tp:taxon-name><tp:taxon-name-part taxon-name-part-type="family">Rutstroemiaceae</tp:taxon-name-part></tp:taxon-name>, <tp:taxon-name><tp:taxon-name-part taxon-name-part-type="family">Sclerotiniaceae</tp:taxon-name-part></tp:taxon-name>, and the <italic><tp:taxon-name><tp:taxon-name-part taxon-name-part-type="genus" reg="Piceomphale">Piceomphale</tp:taxon-name-part></tp:taxon-name></italic> clade, reconstructed from a concatenated six-locus dataset (<abbrev xmlns:xlink="http://www.w3.org/1999/xlink" content-type="institution" xlink:title="small ribosomal subunits" id="ABBRID0EX6CI" xlink:type="simple">SSU</abbrev>, <abbrev xmlns:xlink="http://www.w3.org/1999/xlink" content-type="institution" xlink:title="internal transcribed spacer" id="ABBRID0E36CI" xlink:type="simple">ITS</abbrev>, <abbrev xmlns:xlink="http://www.w3.org/1999/xlink" content-type="institution" xlink:title="large ribosomal subunits" id="ABBRID0EBADI" xlink:type="simple">LSU</abbrev>, <italic>rpb1</italic>, <italic><abbrev xmlns:xlink="http://www.w3.org/1999/xlink" content-type="institution" xlink:title="RNA polymerase II second largest subunit" id="ABBRID0EJADI" xlink:type="simple">rpb2</abbrev></italic>, and <italic><abbrev xmlns:xlink="http://www.w3.org/1999/xlink" content-type="institution" xlink:title="translation elongation factor 1-α" id="ABBRID0EPADI" xlink:type="simple">tef1</abbrev></italic>). For each node, the <abbrev xmlns:xlink="http://www.w3.org/1999/xlink" content-type="institution" xlink:title="Maximum likelihood" id="ABBRID0EUADI" xlink:type="simple">ML</abbrev> bootstrap value (if ≥ 70) is presented above or in front of the branch leading to that node. The arrow denotes the genus <italic><tp:taxon-name><tp:taxon-name-part taxon-name-part-type="genus" reg="Trochila">Trochila</tp:taxon-name-part></tp:taxon-name></italic>. Species with an asterisk (*) are treated in the Taxonomy section.</p></caption><graphic xmlns:xlink="http://www.w3.org/1999/xlink" xlink:href="mycokeys-78-021-g001.jpg" position="float" orientation="portrait" xlink:type="simple" id="oo_507850.jpg"><uri content-type="original_file" xlink:type="simple">https://binary.pensoft.net/fig/507850</uri></graphic></fig><fig id="F2" position="float" orientation="portrait"><object-id xmlns:xlink="http://www.w3.org/1999/xlink" content-type="doi" xlink:type="simple">10.3897/mycokeys.78.62046.figure2</object-id><object-id xmlns:xlink="http://www.w3.org/1999/xlink" content-type="zenodo_dep_id" xlink:type="simple">4550114</object-id><object-id xmlns:xlink="http://www.w3.org/1999/xlink" content-type="arpha" xlink:type="simple">484F6CA3-1CAA-5B26-B272-37BFBE40B331</object-id><label>Figure 2.</label><caption><p>The best-scoring <abbrev xmlns:xlink="http://www.w3.org/1999/xlink" content-type="institution" xlink:title="Maximum likelihood" id="ABBRID0E5FDI" xlink:type="simple">ML</abbrev> tree (-lnL = 5225.551) of <tp:taxon-name><tp:taxon-name-part taxon-name-part-type="family">Cenangiaceae</tp:taxon-name-part></tp:taxon-name>, reconstructed from a concatenated <abbrev xmlns:xlink="http://www.w3.org/1999/xlink" content-type="institution" xlink:title="internal transcribed spacer" id="ABBRID0EIGDI" xlink:type="simple">ITS</abbrev>–<abbrev xmlns:xlink="http://www.w3.org/1999/xlink" content-type="institution" xlink:title="large ribosomal subunits" id="ABBRID0ENGDI" xlink:type="simple">LSU</abbrev> dataset. For each node, the <abbrev xmlns:xlink="http://www.w3.org/1999/xlink" content-type="institution" xlink:title="Maximum likelihood" id="ABBRID0ESGDI" xlink:type="simple">ML</abbrev> bootstrap value (if ≥ 70) is presented above the branch leading to that node. Species treated in the Taxonomy section are highlighted with gray shading.</p></caption><graphic xmlns:xlink="http://www.w3.org/1999/xlink" xlink:href="mycokeys-78-021-g002.jpg" position="float" orientation="portrait" xlink:type="simple" id="oo_507851.jpg"><uri content-type="original_file" xlink:type="simple">https://binary.pensoft.net/fig/507851</uri></graphic></fig></tp:treatment-sec><ref-list><ref id="B46"><mixed-citation xmlns:xlink="http://www.w3.org/1999/xlink" xlink:type="simple"><person-group><name name-style="western"><surname>Hooker</surname><given-names>JD</given-names></name></person-group> (<year>1855</year>) <source>The botany of the Antarctic Voyage of H.M. discovery ships Erebus and Terror, in the years 1839–1843. II. Flora Novae-Zealandiae. Part II. Flowerless plants.</source><publisher-name>Lovell Reeve</publisher-name>, <publisher-loc>London</publisher-loc>, <size units="page">378 pp</size>.</mixed-citation></ref><ref id="B65"><mixed-citation xmlns:xlink="http://www.w3.org/1999/xlink" xlink:type="simple"><institution xlink:type="simple">Landcare Research</institution> (<year>2020</year>) Collection details. <italic><tp:taxon-name><tp:taxon-name-part taxon-name-part-type="genus">Pseudopeziza</tp:taxon-name-part><tp:taxon-name-part taxon-name-part-type="species">colensoi</tp:taxon-name-part></tp:taxon-name></italic> (Berk.) Massee (1896) [1895–97]. <ext-link xlink:type="simple" ext-link-type="uri" xlink:href="https://nzfungi2.landcareresearch.co.nz/default.aspx?selected=NameDetails%26TabNum=0%26NameId=1CB1B798-36B9-11D5-9548-00D0592D548C">https://nzfungi2.landcareresearch.co.nz/default.aspx?selected=NameDetails&amp;TabNum=0&amp;NameId=1CB1B798-36B9-11D5-9548-00D0592D548C</ext-link> [accessed 16 August 2020]</mixed-citation></ref><ref id="B70"><mixed-citation xmlns:xlink="http://www.w3.org/1999/xlink" xlink:type="simple"><person-group><name name-style="western"><surname>Massee</surname><given-names>GE</given-names></name></person-group> (<year>1896</year>) <article-title>Redescriptions of Berkeley’s types of fungi.</article-title><source>Journal of the Linnean Society</source><volume>31</volume>: <fpage>463</fpage>–<lpage>524</lpage>. <ext-link xlink:type="simple" ext-link-type="doi" xlink:href="10.1111/j.1095-8339.1896.tb00812.x">https://doi.org/10.1111/j.1095-8339.1896.tb00812.x</ext-link></mixed-citation></ref><ref id="B45"><mixed-citation xmlns:xlink="http://www.w3.org/1999/xlink" xlink:type="simple"><person-group><name name-style="western"><surname>Höhnel</surname><given-names>F von</given-names></name></person-group> (<year>1917</year>) <article-title>Über die Gattung <italic><tp:taxon-name><tp:taxon-name-part taxon-name-part-type="genus">Trochila</tp:taxon-name-part></tp:taxon-name></italic> Fries.</article-title><source>Annales Mycologici</source><volume>15</volume>: <fpage>330</fpage>–<lpage>334</lpage>.</mixed-citation></ref><ref id="B33"><mixed-citation xmlns:xlink="http://www.w3.org/1999/xlink" xlink:type="simple"><person-group><name name-style="western"><surname>Greenhalgh</surname><given-names>G</given-names></name><name name-style="western"><surname>Morgan-Jones</surname><given-names>G</given-names></name></person-group> (<year>1964</year>) <article-title>Some species of <italic><tp:taxon-name><tp:taxon-name-part taxon-name-part-type="genus">Trochila</tp:taxon-name-part></tp:taxon-name></italic> and an undescribed discomycete on leaves of <italic><tp:taxon-name><tp:taxon-name-part taxon-name-part-type="genus">Prunus</tp:taxon-name-part><tp:taxon-name-part taxon-name-part-type="species">laurocerasus</tp:taxon-name-part></tp:taxon-name></italic>.</article-title><source>Transactions of the British Mycological Society</source><volume>47</volume>: <fpage>311</fpage>–<lpage>320</lpage>. <ext-link xlink:type="simple" ext-link-type="doi" xlink:href="10.1016/S0007-1536(64)80002-4">https://doi.org/10.1016/S0007-1536(64)80002-4</ext-link></mixed-citation></ref><ref id="B19"><mixed-citation xmlns:xlink="http://www.w3.org/1999/xlink" xlink:type="simple"><person-group><name name-style="western"><surname>Dennis</surname><given-names>RWG</given-names></name></person-group> (<year>1978</year>) <source>British <tp:taxon-name><tp:taxon-name-part taxon-name-part-type="class">Ascomycetes</tp:taxon-name-part></tp:taxon-name>. J.</source><publisher-name>Cramer</publisher-name>, <publisher-loc>Vaduz, Liechtenstein</publisher-loc>, <size units="page">585 pp</size>.</mixed-citation></ref><ref id="B6"><mixed-citation xmlns:xlink="http://www.w3.org/1999/xlink" xlink:type="simple"><person-group><name name-style="western"><surname>Baral</surname><given-names>H-O</given-names></name><name name-style="western"><surname>Marson</surname><given-names>G</given-names></name></person-group> (<year>2005</year>) In vivo veritas. Over 10000 images of fungi and plants (microscopical drawings, water colour plates, photo macro- &amp; microphotographs), with materials on vital taxonomy and xerotolerance. Ed. 3. Privately distributed DVD-ROM.</mixed-citation></ref><ref id="B108"><mixed-citation xmlns:xlink="http://www.w3.org/1999/xlink" xlink:type="simple"><person-group><name name-style="western"><surname>Zhuang</surname><given-names>WY</given-names></name></person-group> (<year>1990</year>) <article-title><italic><tp:taxon-name><tp:taxon-name-part taxon-name-part-type="genus">Calycellinopsis</tp:taxon-name-part><tp:taxon-name-part taxon-name-part-type="species">Xishuangbanna</tp:taxon-name-part></tp:taxon-name></italic> gen. et sp. nov. (<tp:taxon-name><tp:taxon-name-part taxon-name-part-type="family">Dermateaceae</tp:taxon-name-part></tp:taxon-name>), a petiole-inhabiting fungus from China.</article-title><source>Mycotaxon</source><volume>38</volume>: <fpage>121</fpage>–<lpage>124</lpage>.</mixed-citation></ref><ref id="B52"><mixed-citation xmlns:xlink="http://www.w3.org/1999/xlink" xlink:type="simple"><person-group><name name-style="western"><surname>Johnston</surname><given-names>PR</given-names></name><name name-style="western"><surname>Quijada</surname><given-names>L</given-names></name><name name-style="western"><surname>Smith</surname><given-names>CA</given-names></name><name name-style="western"><surname>Baral</surname><given-names>H-O</given-names></name><name name-style="western"><surname>Hosoya</surname><given-names>T</given-names></name><name name-style="western"><surname>Baschien</surname><given-names>C</given-names></name><name name-style="western"><surname>Pärtel</surname><given-names>K</given-names></name><name name-style="western"><surname>Zhuang</surname><given-names>K-Y</given-names></name><name name-style="western"><surname>Haelewaters</surname><given-names>D</given-names></name><name name-style="western"><surname>Park</surname><given-names>D</given-names></name><name name-style="western"><surname>Carl</surname><given-names>S</given-names></name><name name-style="western"><surname>López-Giráldez</surname><given-names>F</given-names></name><name name-style="western"><surname>Wang</surname><given-names>Z</given-names></name><name name-style="western"><surname>Townsend</surname><given-names>JP</given-names></name></person-group> (<year>2019</year>) <article-title>A multigene phylogeny toward a new phylogenetic classification of <tp:taxon-name><tp:taxon-name-part taxon-name-part-type="class">Leotiomycetes</tp:taxon-name-part></tp:taxon-name>.</article-title><source>IMA Fungus</source><volume>10</volume>: <fpage>1</fpage>–<lpage>22</lpage>. <ext-link xlink:type="simple" ext-link-type="doi" xlink:href="10.1186/s43008-019-0002-x">https://doi.org/10.1186/s43008-019-0002-x</ext-link></mixed-citation></ref></ref-list></tp:taxon-treatment>
