# Supplementary material for: Notes on Trochila (Ascomycota, Leotiomycetes), with new species and combinations
Source: MycoKeys. 2021 Feb 11;78:21–47. doi: 10.3897/mycokeys.78.62046 (PMC9849072; doi:10.3897/mycokeys.78.62046)
Supplement: XML Treatment for Trochila xishuangbanna [file mycokeys.78.62046-treatment4.xml]

<!DOCTYPE tp:taxon-treatment
  PUBLIC "-//TaxonX//DTD Taxonomic Treatment Publishing DTD v0 20100105//EN" "tax-treatment-NSO.dtd">
<tp:taxon-treatment xmlns:tp="http://www.plazi.org/taxpub"><tp:treatment-meta><kwd-group><label>Taxon classification</label><kwd>
                  <named-content content-type="kingdom">Fungi</named-content>
                </kwd><kwd>
                  <named-content content-type="order">Helotiales</named-content>
                </kwd><kwd>
                  <named-content content-type="family">Hemiphacidiaceae</named-content>
                </kwd></kwd-group><mixed-citation publication-type="journal"><person-group><name><surname>Gómez-Zapata</surname><given-names>Paula Andrea</given-names></name><name><surname>Haelewaters</surname><given-names>Danny</given-names></name><name><surname>Quijada</surname><given-names>Luis</given-names></name><name><surname>Pfister</surname><given-names>Donald H.</given-names></name><name><surname>Aime</surname><given-names>M. Catherine</given-names></name></person-group><article-title>Notes on <italic><tp:taxon-name><tp:taxon-name-part taxon-name-part-type="genus" reg="Trochila">Trochila</tp:taxon-name-part></tp:taxon-name></italic> (<tp:taxon-name><tp:taxon-name-part taxon-name-part-type="phylum">Ascomycota</tp:taxon-name-part></tp:taxon-name>, <tp:taxon-name><tp:taxon-name-part taxon-name-part-type="class">Leotiomycetes</tp:taxon-name-part></tp:taxon-name>), with new species and combinations</article-title><source>MycoKeys</source><day>11</day><month>02</month><year>2021</year><volume>78</volume><fpage>21</fpage><lpage>47</lpage><pub-id pub-id-type="doi">10.3897/mycokeys.78.62046</pub-id></mixed-citation></tp:treatment-meta><tp:nomenclature><tp:taxon-name>
                <object-id xmlns:xlink="http://www.w3.org/1999/xlink" content-type="arpha" xlink:type="simple">D505C0BA-28A9-5515-B7A9-1ED1791558F2</object-id>
                <tp:taxon-name-part taxon-name-part-type="genus" reg="Trochila">Trochila</tp:taxon-name-part>
                <tp:taxon-name-part taxon-name-part-type="species" reg="xishuangbanna">xishuangbanna</tp:taxon-name-part>
                <object-id xmlns:xlink="http://www.w3.org/1999/xlink" content-type="mycobank" xlink:type="simple">836592</object-id>
              </tp:taxon-name><tp:taxon-authority>(W.Y. Zhuang) Quijada</tp:taxon-authority><tp:taxon-status xmlns:xlink="http://www.w3.org/1999/xlink" xlink:type="simple">comb. nov.</tp:taxon-status><tp:nomenclature-citation-list><tp:nomenclature-citation><tp:taxon-name>
                    <tp:taxon-name-part taxon-name-part-type="genus" reg="Calycellinopsis"/>
                    <tp:taxon-name-part taxon-name-part-type="species" reg="xishuangbanna"/>
                  </tp:taxon-name><comment>≡ <tp:taxon-name><tp:taxon-name-part taxon-name-part-type="genus" reg="Calycellinopsis">Calycellinopsis</tp:taxon-name-part><tp:taxon-name-part taxon-name-part-type="species" reg="xishuangbanna">xishuangbanna</tp:taxon-name-part></tp:taxon-name> W.Y. Zhuang, Mycotaxon 38: 121 (1990). [Basionym] </comment></tp:nomenclature-citation></tp:nomenclature-citation-list></tp:nomenclature><tp:treatment-sec sec-type="notes" id="SECID0EZ5CK"><title>Notes.</title><p>The genus <italic><tp:taxon-name><tp:taxon-name-part taxon-name-part-type="genus" reg="Calycellinopsis">Calycellinopsis</tp:taxon-name-part></tp:taxon-name></italic> was proposed with a single species, <italic><tp:taxon-name><tp:taxon-name-part taxon-name-part-type="genus" reg="Calycellinopsis">C.</tp:taxon-name-part><tp:taxon-name-part taxon-name-part-type="species" reg="xishuangbanna">xishuangbanna</tp:taxon-name-part></tp:taxon-name></italic>, which is a petiole-inhabiting fungus (<xref ref-type="bibr" rid="B108">Zhuang 1990</xref>). The genus was placed in <tp:taxon-name><tp:taxon-name-part taxon-name-part-type="family">Dermateaceae</tp:taxon-name-part></tp:taxon-name> because of its isodiametric dark brownish excipular cells (<xref ref-type="bibr" rid="B108">Zhuang 1990</xref>). In 2002, a second collection of the same species was sampled (HMAS:187063), which was sequenced (<xref ref-type="bibr" rid="B109">Zhuang et al. 2010</xref>). Additional morphological details were provided, and the genus was placed in <tp:taxon-name><tp:taxon-name-part taxon-name-part-type="family">Helotiaceae</tp:taxon-name-part></tp:taxon-name> (<xref ref-type="bibr" rid="B109">Zhuang et al. 2010</xref>). <italic><tp:taxon-name><tp:taxon-name-part taxon-name-part-type="genus" reg="Trochila">Trochila</tp:taxon-name-part></tp:taxon-name></italic> was treated in <tp:taxon-name><tp:taxon-name-part taxon-name-part-type="family">Dermateaceae</tp:taxon-name-part></tp:taxon-name> until recently because of its excipular features (<xref ref-type="bibr" rid="B29">Fuckel 1869</xref>; <xref ref-type="bibr" rid="B54">Karsten 1869</xref>; <xref ref-type="bibr" rid="B90">Saccardo 1884</xref>; <xref ref-type="bibr" rid="B64">Lambotte 1888</xref>; <xref ref-type="bibr" rid="B69">Lumbsch and Huhndorf 2010</xref>). Collections of <italic><tp:taxon-name><tp:taxon-name-part taxon-name-part-type="genus" reg="Calycellinopsis">Calycellinopsis</tp:taxon-name-part></tp:taxon-name></italic> have a well-developed excipulum, with an outer layer of angular to isodiametric cells with brownish walls and cortical cells at flanks and margin with protruding hyaline cells. The medullary excipulum is subhyaline and composed of <italic>textura angularis</italic> to <italic>textura intricata</italic> (<xref ref-type="bibr" rid="B108">Zhuang 1990</xref>; <xref ref-type="bibr" rid="B109">Zhuang et al. 2010</xref>).</p><p>Species in <italic><tp:taxon-name><tp:taxon-name-part taxon-name-part-type="genus" reg="Trochila">Trochila</tp:taxon-name-part></tp:taxon-name></italic> usually have a poorly developed excipulum. For example, <italic><tp:taxon-name><tp:taxon-name-part taxon-name-part-type="genus" reg="Trochila">T.</tp:taxon-name-part><tp:taxon-name-part taxon-name-part-type="species" reg="bostonensis">bostonensis</tp:taxon-name-part></tp:taxon-name></italic> and <italic><tp:taxon-name><tp:taxon-name-part taxon-name-part-type="genus" reg="Trochila">T.</tp:taxon-name-part><tp:taxon-name-part taxon-name-part-type="species" reg="craterium">craterium</tp:taxon-name-part></tp:taxon-name></italic> produce only a thin layer of globose to angular dark excipular cells (von <xref ref-type="bibr" rid="B45">Höhnel 1917</xref>; <xref ref-type="bibr" rid="B33">Greenhalgh and Morgan-Jones 1964</xref>; <xref ref-type="bibr" rid="B6">Baral and Marson 2005</xref>). However, other species, such as <italic><tp:taxon-name><tp:taxon-name-part taxon-name-part-type="genus" reg="Trochila">T.</tp:taxon-name-part><tp:taxon-name-part taxon-name-part-type="species" reg="laurocerasi">laurocerasi</tp:taxon-name-part></tp:taxon-name></italic> and <italic><tp:taxon-name><tp:taxon-name-part taxon-name-part-type="genus" reg="Trochila">T.</tp:taxon-name-part><tp:taxon-name-part taxon-name-part-type="species" reg="urediniophila">urediniophila</tp:taxon-name-part></tp:taxon-name></italic>, have a well-developed excipulum (<italic>op. cit.</italic>). The excipulum of <italic><tp:taxon-name><tp:taxon-name-part taxon-name-part-type="genus" reg="Calycellinopsis">Calycellinopsis</tp:taxon-name-part></tp:taxon-name></italic> is very similar to those species of <italic><tp:taxon-name><tp:taxon-name-part taxon-name-part-type="genus" reg="Trochila">Trochila</tp:taxon-name-part></tp:taxon-name></italic> with a well-developed excipulum, composed of an outer layer of dark <italic>textura globulosa</italic>–<italic>angularis</italic> and an inner layer of hyaline medulla made of <italic>textura angularis</italic>–<italic>porrecta</italic>–<italic>intricata</italic>. At the flanks and margin of the excipulum, <italic><tp:taxon-name><tp:taxon-name-part taxon-name-part-type="genus" reg="Calycellinopsis">Calycellinopsis</tp:taxon-name-part></tp:taxon-name></italic> has protruding hyaline cells similar to <italic><tp:taxon-name><tp:taxon-name-part taxon-name-part-type="genus" reg="Trochila">Trochila</tp:taxon-name-part></tp:taxon-name></italic> species with a well-developed excipulum (Fig. <xref ref-type="fig" rid="F4">4</xref>). Although limited details about the living features can be obtained from the original description of <italic><tp:taxon-name><tp:taxon-name-part taxon-name-part-type="genus" reg="Calycellinopsis">Calycellinopsis</tp:taxon-name-part></tp:taxon-name></italic>, its hymenial features are consistent with <italic><tp:taxon-name><tp:taxon-name-part taxon-name-part-type="genus" reg="Trochila">Trochila</tp:taxon-name-part></tp:taxon-name></italic>. The ascospores of <italic><tp:taxon-name><tp:taxon-name-part taxon-name-part-type="genus" reg="Calycellinopsis">Calycellinopsis</tp:taxon-name-part></tp:taxon-name></italic> are described with several guttules, a feature that is also observed in species of <italic><tp:taxon-name><tp:taxon-name-part taxon-name-part-type="genus" reg="Trochila">Trochila</tp:taxon-name-part></tp:taxon-name></italic>.</p></tp:treatment-sec><tp:treatment-sec><!--Section generated to contain objects referenced in tp:taxon-treatment.--><fig id="F4" position="float" orientation="portrait"><object-id xmlns:xlink="http://www.w3.org/1999/xlink" content-type="doi" xlink:type="simple">10.3897/mycokeys.78.62046.figure4</object-id><object-id xmlns:xlink="http://www.w3.org/1999/xlink" content-type="zenodo_dep_id" xlink:type="simple">4550118</object-id><object-id xmlns:xlink="http://www.w3.org/1999/xlink" content-type="arpha" xlink:type="simple">731FBB9C-10DC-5EBB-9C38-30773456A7F7</object-id><label>Figure 4.</label><caption><p>Morphological features of <italic><tp:taxon-name><tp:taxon-name-part taxon-name-part-type="genus" reg="Trochila">Trochila</tp:taxon-name-part><tp:taxon-name-part taxon-name-part-type="species" reg="urediniophila">urediniophila</tp:taxon-name-part></tp:taxon-name></italic>, holotype collection (PUL F27668) <bold>a1–a4</bold> dried apothecia growing on uredinia of <italic><tp:taxon-name><tp:taxon-name-part taxon-name-part-type="genus" reg="Cerotelium">Cerotelium</tp:taxon-name-part><tp:taxon-name-part taxon-name-part-type="species" reg="fici">fici</tp:taxon-name-part></tp:taxon-name></italic><bold>a2, a3</bold> substrate (uredinia) on which the apothecia grow (arrows) <bold>b1</bold> transverse section of apothecia; arrow pointing out the substrate <bold>b2, b3</bold> details of excipulum at margin and upper flanks <bold>b4</bold> cells at base <bold>c1–c3</bold> asci <bold>d1</bold> paraphyses <bold>e1–e3</bold> ascospores <bold>e2, e3</bold> oil drops (<abbrev xmlns:xlink="http://www.w3.org/1999/xlink" content-type="institution" xlink:title="lipid bodies" id="ABBRID0ELICK" xlink:type="simple">LBs</abbrev>) inside ascospores. Mounted in: Congo Red (<bold>c1, e2</bold>), H<sub>2</sub>O (<bold>b2, c3, d1, e1, e3</bold>), <abbrev xmlns:xlink="http://www.w3.org/1999/xlink" xlink:title="potassium hydroxide" id="ABBRID0EWICK" xlink:type="simple">KOH</abbrev> (<bold>b1, b3, b4, c2</bold>). Scale bars: 1 mm (<bold>a1–a3</bold>); 500 µm (<bold>a4</bold>); 200 µm (<bold>b1</bold>); 50 µm (<bold>b2</bold>); 20 µm (<bold>b3, b4, c2, c3, d1</bold>); 2 µm (<bold>c1, e1–e3</bold>).</p></caption><graphic xmlns:xlink="http://www.w3.org/1999/xlink" xlink:href="mycokeys-78-021-g004.jpg" position="float" orientation="portrait" xlink:type="simple" id="oo_507853.jpg"><uri content-type="original_file" xlink:type="simple">https://binary.pensoft.net/fig/507853</uri></graphic></fig></tp:treatment-sec><ref-list><ref id="B108"><mixed-citation xmlns:xlink="http://www.w3.org/1999/xlink" xlink:type="simple"><person-group><name name-style="western"><surname>Zhuang</surname><given-names>WY</given-names></name></person-group> (<year>1990</year>) <article-title><italic><tp:taxon-name><tp:taxon-name-part taxon-name-part-type="genus">Calycellinopsis</tp:taxon-name-part><tp:taxon-name-part taxon-name-part-type="species">Xishuangbanna</tp:taxon-name-part></tp:taxon-name></italic> gen. et sp. nov. (<tp:taxon-name><tp:taxon-name-part taxon-name-part-type="family">Dermateaceae</tp:taxon-name-part></tp:taxon-name>), a petiole-inhabiting fungus from China.</article-title><source>Mycotaxon</source><volume>38</volume>: <fpage>121</fpage>–<lpage>124</lpage>.</mixed-citation></ref><ref id="B109"><mixed-citation xmlns:xlink="http://www.w3.org/1999/xlink" xlink:type="simple"><person-group><name name-style="western"><surname>Zhuang</surname><given-names>WY</given-names></name><name name-style="western"><surname>Luo</surname><given-names>J</given-names></name><name name-style="western"><surname>Zhao</surname><given-names>P</given-names></name></person-group> (<year>2010</year>) <article-title>The fungal genus <italic><tp:taxon-name><tp:taxon-name-part taxon-name-part-type="genus">Calycellinopsis</tp:taxon-name-part></tp:taxon-name></italic> belongs in <tp:taxon-name><tp:taxon-name-part taxon-name-part-type="family">Helotiaceae</tp:taxon-name-part></tp:taxon-name> not <tp:taxon-name><tp:taxon-name-part taxon-name-part-type="family">Dermateaceae</tp:taxon-name-part></tp:taxon-name>.</article-title><source>Phytotaxa</source><volume>3</volume>: <fpage>54</fpage>–<lpage>58</lpage>. <ext-link xlink:type="simple" ext-link-type="doi" xlink:href="10.11646/phytotaxa.3.1.8">https://doi.org/10.11646/phytotaxa.3.1.8</ext-link></mixed-citation></ref><ref id="B29"><mixed-citation xmlns:xlink="http://www.w3.org/1999/xlink" xlink:type="simple"><person-group><name name-style="western"><surname>Fuckel</surname><given-names>L</given-names></name></person-group> (<year>1869</year>) Symbolae mycologicae. Beiträge zur Kenntniss der rheinischen Pilze. Mit VI lithographirten und colorirten Tafeln. Jahrbücher des Nassauischen Vereins für Naturkunde 23–24: 1–459. <ext-link xlink:type="simple" ext-link-type="doi" xlink:href="10.5962/bhl.title.47117">https://doi.org/10.5962/bhl.title.47117</ext-link></mixed-citation></ref><ref id="B54"><mixed-citation xmlns:xlink="http://www.w3.org/1999/xlink" xlink:type="simple"><person-group><name name-style="western"><surname>Karsten</surname><given-names>PA</given-names></name></person-group> (<year>1869</year>) Monographia Pezizarum fennicarum. Notiser ur Sällskapets pro Fauna et Flora fennica förhandlingar X: 99–206.</mixed-citation></ref><ref id="B90"><mixed-citation xmlns:xlink="http://www.w3.org/1999/xlink" xlink:type="simple"><person-group><name name-style="western"><surname>Saccardo</surname><given-names>PA</given-names></name></person-group> (<year>1884</year>) <article-title>Conspectus generum discomycetum hucusque cognitorum.</article-title><source>Botanisches Centralblatt</source><volume>18</volume>: <fpage>247</fpage>–<lpage>256</lpage>.</mixed-citation></ref><ref id="B64"><mixed-citation xmlns:xlink="http://www.w3.org/1999/xlink" xlink:type="simple"><person-group><name name-style="western"><surname>Lambotte</surname><given-names>E</given-names></name></person-group> (<year>1888</year>) La flore mycologique de la Belgique. Mémoires de la Société royale des sciences de Liège, sér. 2, 14: 1–350.</mixed-citation></ref><ref id="B69"><mixed-citation xmlns:xlink="http://www.w3.org/1999/xlink" xlink:type="simple"><person-group><name name-style="western"><surname>Lumbsch</surname><given-names>HT</given-names></name><name name-style="western"><surname>Huhndorf</surname><given-names>SM</given-names></name></person-group> (<year>2010</year>) <article-title>Myconet Volume 14. Part One. Outline of <tp:taxon-name><tp:taxon-name-part taxon-name-part-type="phylum">Ascomycota</tp:taxon-name-part></tp:taxon-name> – 2009. Part Two. Notes on Ascomycete Systematics. Nos. 4751–5113.</article-title><source>Fieldiana Life and Earth Sciences</source><volume>2010</volume>: <fpage>1</fpage>–<lpage>64</lpage>. <ext-link xlink:type="simple" ext-link-type="doi" xlink:href="10.3158/1557.1">https://doi.org/10.3158/1557.1</ext-link></mixed-citation></ref><ref id="B45"><mixed-citation xmlns:xlink="http://www.w3.org/1999/xlink" xlink:type="simple"><person-group><name name-style="western"><surname>Höhnel</surname><given-names>F von</given-names></name></person-group> (<year>1917</year>) <article-title>Über die Gattung <italic><tp:taxon-name><tp:taxon-name-part taxon-name-part-type="genus">Trochila</tp:taxon-name-part></tp:taxon-name></italic> Fries.</article-title><source>Annales Mycologici</source><volume>15</volume>: <fpage>330</fpage>–<lpage>334</lpage>.</mixed-citation></ref><ref id="B33"><mixed-citation xmlns:xlink="http://www.w3.org/1999/xlink" xlink:type="simple"><person-group><name name-style="western"><surname>Greenhalgh</surname><given-names>G</given-names></name><name name-style="western"><surname>Morgan-Jones</surname><given-names>G</given-names></name></person-group> (<year>1964</year>) <article-title>Some species of <italic><tp:taxon-name><tp:taxon-name-part taxon-name-part-type="genus">Trochila</tp:taxon-name-part></tp:taxon-name></italic> and an undescribed discomycete on leaves of <italic><tp:taxon-name><tp:taxon-name-part taxon-name-part-type="genus">Prunus</tp:taxon-name-part><tp:taxon-name-part taxon-name-part-type="species">laurocerasus</tp:taxon-name-part></tp:taxon-name></italic>.</article-title><source>Transactions of the British Mycological Society</source><volume>47</volume>: <fpage>311</fpage>–<lpage>320</lpage>. <ext-link xlink:type="simple" ext-link-type="doi" xlink:href="10.1016/S0007-1536(64)80002-4">https://doi.org/10.1016/S0007-1536(64)80002-4</ext-link></mixed-citation></ref><ref id="B6"><mixed-citation xmlns:xlink="http://www.w3.org/1999/xlink" xlink:type="simple"><person-group><name name-style="western"><surname>Baral</surname><given-names>H-O</given-names></name><name name-style="western"><surname>Marson</surname><given-names>G</given-names></name></person-group> (<year>2005</year>) In vivo veritas. Over 10000 images of fungi and plants (microscopical drawings, water colour plates, photo macro- &amp; microphotographs), with materials on vital taxonomy and xerotolerance. Ed. 3. Privately distributed DVD-ROM.</mixed-citation></ref></ref-list></tp:taxon-treatment>
